# Supplementary material for: (11R)-13-[2-(4-Hydroxy­phen­yl)ethyl­amino]-4,5-ep­oxy-11,13-dihydro­costunolide monohydrate
Source: Acta Crystallogr Sect E Struct Rep Online. 2008 Feb 29;64(Pt 3):o644. doi: 10.1107/S1600536808003863 (PMC2960819; doi:10.1107/S1600536808003863)
Supplement: Supplementary file 1 [file e-64-0o644-sup1.cif]

##############################################################################
###                                                                        ###
###        Electronic paper (Acta Crystallographica Section E)             ###
###                                                                        ###
##############################################################################
#                                                                            #
# This CIF contains the data in a paper accepted for publication in Acta     #
# Crystallographica Section E. It conforms to the requirements of Notes      #
# for Authors for Section E, and has been peer reviewed under the auspices   #
# of the IUCr Commission on Journals.                                        #
#                                                                            #
# Full details of the Crystallographic Information File format               #
# are given in the paper "The Crystallographic Information File (CIF):       #
# a New Standard Archive File for Crystallography" by S. R. Hall, F. H.      #
# Allen and I. D. Brown [Acta Cryst. (1991), A47, 655-685].                  #
#                                                                            #
# The current version of the core CIF dictionary is obtainable from          #
# ftp://ftp.iucr.org/pub/cif_core.dic. The current version number is 2.1.    #
#                                                                            #
# Software is freely available for graphical display of the structure(s) in  #
# this CIF.  For information consult the CIF home page http://www.iucr.org/  #
# cif/home.html                                                              #
#                                                                            #
##############################################################################
                                             
data_global
_audit_creation_method     'SHELXL97 CIF, edited IUCr template'
_journal_date_recd_electronic     2008-01-25
_journal_date_accepted     2008-02-05
_journal_name_full     'Acta Crystallographica, Section E'
_journal_year     2008
_journal_volume     64
_journal_issue      3
_journal_page_first     o644
_journal_page_last     o644
_journal_paper_category     QO
_journal_coeditor_code     HG2375
_publ_contact_author_name     'Dr P.A. Crooks'
_publ_contact_author_address
;
Dept. of Pharm. Sciences
College of Pharmacy
University of Kentucky
Lexington KY 40536
USA
;
_publ_contact_author_email     pcrooks@email.uky.edu
_publ_contact_author_fax     '859 257 2585'
_publ_contact_author_phone     '859 257 1718'
_publ_section_title
;\
(11<i>R</i>)-13-[2-(4-Hydroxyphenyl)ethylamino]-4,5-epoxy-11,13-\
dihydrocostunolide monohydrate
;
loop_
    _publ_author_name
    _publ_author_address
    'Nasim, Shama.'
;
Department of Pharmaceutical Sciences
College of Pharmacy
University of Kentucky
Lexington
KY 40536
USA
;
    'Parkin, Sean'
;
Department of Chemistry
University of Kentucky
Lexington
KY 40506
USA
;
    'Crooks, Peter A.'
;
Department of Pharmaceutical Sciences
College of Pharmacy
University of Kentucky
Lexington
KY 40536
USA
;
data_I
_audit_creation_method     SHELXL-97
_chemical_name_systematic
;
12-{[2-(4-hydroxyphenyl)ethyl]aminomethyl}-4,8-dimethyl-
3,14-dioxatricyclo[9.3.0.0^2,4^]tetradec-7-en-13-one monohydrate
;
_chemical_name_common
;
(11R)-13-[2-(4-Hydroxyphenyl)ethylamino]-4,5-epoxy-11,13-dihydrocostunolide
monohydrate
;
_chemical_formula_moiety     'C23 H31 N O4, H2 O1'
_chemical_formula_sum     'C23 H33 N O5'
_chemical_formula_iupac     'C23 H31 N O4, H2 O1'
_chemical_formula_weight     403.50
_chemical_melting_point     ?
_symmetry_cell_setting     monoclinic
_symmetry_space_group_name_H-M     'P 21'
_symmetry_space_group_name_Hall     'P 2yb'
loop_
    _symmetry_equiv_pos_as_xyz
    'x, y, z'
    '-x, y+1/2, -z'
_cell_length_a     10.8307(7)
_cell_length_b     6.9478(5)
_cell_length_c     14.4835(9)
_cell_angle_alpha     90.00
_cell_angle_beta     94.631(3)
_cell_angle_gamma     90.00
_cell_volume     1086.32(12)
_cell_formula_units_Z     2
_cell_measurement_reflns_used     5637
_cell_measurement_theta_min     3.06
_cell_measurement_theta_max     68.04
_cell_measurement_temperature     90.0(2)
_exptl_crystal_description     lath
_exptl_crystal_colour     colourless
_exptl_crystal_size_max     0.25
_exptl_crystal_size_mid     0.10
_exptl_crystal_size_min     0.03
_exptl_crystal_density_diffrn     1.234
_exptl_crystal_density_meas     ?
_exptl_crystal_density_method     'not measured'
_exptl_crystal_F_000     436
_exptl_absorpt_coefficient_mu     0.696
_exptl_absorpt_correction_type     multi-scan
_exptl_absorpt_process_details     '(SADABS in APEX2; Bruker--Nonius, 2004)'
_exptl_absorpt_correction_T_min     0.763
_exptl_absorpt_correction_T_max     0.979
_exptl_special_details
;
;
_diffrn_ambient_temperature     90.0(2)
_diffrn_radiation_type     CuK\a
_diffrn_radiation_wavelength     1.54178
_diffrn_radiation_source     'fine-focus rotating anode'
_diffrn_radiation_monochromator     'Bruker Helios multilayer optics'
_diffrn_measurement_device_type     'Bruker X8 Proteum'
_diffrn_measurement_method     '\w and \f'
_diffrn_detector_area_resol_mean     18
_diffrn_reflns_number     13335
_diffrn_reflns_av_R_equivalents     0.0309
_diffrn_reflns_av_sigmaI/netI     0.0263
_diffrn_reflns_theta_min     3.06
_diffrn_reflns_theta_max     68.05
_diffrn_reflns_theta_full     68.05
_diffrn_measured_fraction_theta_max     .983
_diffrn_measured_fraction_theta_full     .983
_diffrn_reflns_limit_h_min     -12
_diffrn_reflns_limit_h_max     12
_diffrn_reflns_limit_k_min     -8
_diffrn_reflns_limit_k_max     5
_diffrn_reflns_limit_l_min     -17
_diffrn_reflns_limit_l_max     17
_diffrn_standards_number     ?
_diffrn_standards_interval_count     ?
_diffrn_standards_interval_time     ?
_diffrn_standards_decay_%     ?
_refine_special_details
;
 Refinement of F^2^ against ALL reflections.  The weighted R-factor wR and
 goodness of fit S are based on F^2^, conventional R-factors R are based
 on F, with F set to zero for negative F^2^. The threshold expression of
 F^2^ > 2sigma(F^2^) is used only for calculating R-factors(gt) etc. and is
 not relevant to the choice of reflections for refinement.  R-factors based
 on F^2^ are statistically about twice as large as those based on F, and R-
 factors based on ALL data will be even larger.
 CIFCHECK squawks about hydrogens being detached from their oxygen atom in
 the third disorder component of the water.  They are are in fact 0.85\%A
 from O1W3, but the occupancy factor is only 0.15.  They were included so
 as to get the atom count correct, and no claim is made for their veracity.
 This three-component disorder for the water is consistent with the fact
 that the crystals appeared to be cracking due to solvent loss.  The actual
 crystal chosen was carefully cut so that it did not have any cracks, but
 still it is quite likely that the three-part disorder is related to this
 observed tendency for these crystals to dry and crack.
_publ_section_exptl_refinement
:
H atoms were found in difference Fourier maps and subsequently placed in
idealized positions with constrained C-H distances of 0.95 \%A (C~sp2~-H),
1.00 \%A (R~3~CH), 0.99 \%A (R~2~CH~2~), 0.98 \%A (RCH~3~), 0.84 \%A (OH)
and 0.85 \%A (OH~2~) except for the NH hydrogen coordinates, which were
refined.  Hydrogen atom U~iso~(H) values were set to 1.2U~eq~ or 1.5U~eq~
(RCH~3~, OH, OH~2~) of the attached atom.  Since the water molecule was
severely disordered the hydrogen atoms were placed in reasonable but not
necessarily correct positions, and were subsequently fixed.
;
_reflns_number_total     3532
_reflns_number_gt     3420
_reflns_threshold_expression     I>2\s(I)
_refine_ls_structure_factor_coef     Fsqd
_refine_ls_matrix_type     full
_refine_ls_R_factor_all     0.0416
_refine_ls_R_factor_gt     0.0405
_refine_ls_wR_factor_gt     0.1116
_refine_ls_wR_factor_ref     0.1128
_refine_ls_goodness_of_fit_ref     1.071
_refine_ls_restrained_S_all     1.070
_refine_ls_number_reflns     3532
_refine_ls_number_parameters     276
_refine_ls_number_restraints     7
_refine_ls_hydrogen_treatment     mixed
_refine_ls_weighting_scheme     calc
_refine_ls_weighting_details
          'calc w=1/[\s^2^(Fo^2^)+(0.0695P)^2^+0.347P] where P=(Fo^2^+2Fc^2^)/3'
_atom_sites_solution_hydrogens     geom
_atom_sites_solution_primary     direct
_atom_sites_solution_secondary     difmap
_refine_ls_shift/su_max     0.009
_refine_ls_shift/su_mean     0.000
_refine_diff_density_max     .397
_refine_diff_density_min     -.205
_refine_ls_extinction_method     none
_refine_ls_extinction_coef     ?
_refine_ls_abs_structure_details     'Flack (1983), 1365 Friedel pairs'
_refine_ls_abs_structure_Flack     0.12(6)
loop_
    _atom_type_symbol
    _atom_type_description
    _atom_type_scat_dispersion_real
    _atom_type_scat_dispersion_imag
    _atom_type_scat_source
    'C' 'C' .0181 .0091 'International Tables Vol C Tables 4.2.6.8 and 6.1.1.4'
    'H' 'H' .0000 .0000 'International Tables Vol C Tables 4.2.6.8 and 6.1.1.4'
    'N' 'N' .0311 .0180 'International Tables Vol C Tables 4.2.6.8 and 6.1.1.4'
    'O' 'O' .0492 .0322 'International Tables Vol C Tables 4.2.6.8 and 6.1.1.4'
_computing_data_collection     'APEX2 (Bruker--Nonius, 2004)'
_computing_cell_refinement     'APEX2 (Bruker--Nonius, 2004)'
_computing_data_reduction     'APEX2 (Bruker--Nonius, 2004)'
_computing_structure_solution     'SHELXS97 (Sheldrick, 2008)'
_computing_structure_refinement     'SHELXL97 (Sheldrick, 2008)'
_computing_molecular_graphics     'XP in SHELXTL (Sheldrick, 2008)'
_computing_publication_material
;
SHELX97 (Sheldrick, 2008) and local procedures
;
loop_
    _atom_site_type_symbol
    _atom_site_label
    _atom_site_fract_x
    _atom_site_fract_y
    _atom_site_fract_z
    _atom_site_U_iso_or_equiv
    _atom_site_adp_type
    _atom_site_calc_flag
    _atom_site_refinement_flags
    _atom_site_occupancy
    _atom_site_disorder_assembly
    _atom_site_disorder_group
    O O1 0.37395(12) 0.7648(2) 0.49755(9) 0.0254(3) Uani d . 1 . .
    O O2 0.49033(12) 0.7364(2) 0.33035(10) 0.0271(3) Uani d . 1 . .
    O O3 0.63676(15) 0.7794(3) 0.23432(11) 0.0412(4) Uani d . 1 . .
    C C1 0.25041(19) 0.2241(3) 0.48640(15) 0.0280(4) Uani d . 1 . .
    H H1 0.3290 0.1714 0.5063 0.034 Uiso calc R 1 . .
    C C2 0.18591(19) 0.3303(4) 0.55824(14) 0.0307(5) Uani d . 1 . .
    H H2A 0.1861 0.2514 0.6152 0.037 Uiso calc R 1 . .
    H H2B 0.0987 0.3546 0.5353 0.037 Uiso calc R 1 . .
    C C3 0.25190(18) 0.5226(3) 0.58044(14) 0.0273(4) Uani d . 1 . .
    H H3A 0.2013 0.6016 0.6200 0.033 Uiso calc R 1 . .
    H H3B 0.3328 0.4979 0.6152 0.033 Uiso calc R 1 . .
    C C4 0.27179(17) 0.6305(3) 0.49340(13) 0.0235(4) Uani d . 1 . .
    C C5 0.38514(16) 0.5853(3) 0.44868(13) 0.0219(4) Uani d . 1 . .
    H H5 0.4400 0.4882 0.4824 0.026 Uiso calc R 1 . .
    C C6 0.39582(17) 0.5921(3) 0.34653(13) 0.0224(4) Uani d . 1 . .
    H H6 0.3146 0.6296 0.3137 0.027 Uiso calc R 1 . .
    C C7 0.44268(17) 0.4046(3) 0.30577(14) 0.0237(4) Uani d . 1 . .
    H H7 0.4961 0.3371 0.3552 0.028 Uiso calc R 1 . .
    C C8 0.34519(19) 0.2617(3) 0.26488(14) 0.0286(4) Uani d . 1 . .
    H H8A 0.2733 0.3358 0.2374 0.034 Uiso calc R 1 . .
    H H8B 0.3807 0.1908 0.2140 0.034 Uiso calc R 1 . .
    C C9 0.2983(2) 0.1148(3) 0.33238(15) 0.0302(5) Uani d . 1 . .
    H H9A 0.2557 0.0098 0.2962 0.036 Uiso calc R 1 . .
    H H9B 0.3705 0.0578 0.3688 0.036 Uiso calc R 1 . .
    C C10 0.21163(19) 0.1940(3) 0.39806(14) 0.0267(4) Uani d . 1 . .
    C C11 0.52534(18) 0.4772(3) 0.23293(13) 0.0253(4) Uani d . 1 . .
    H H11 0.4763 0.4815 0.1714 0.030 Uiso calc R 1 . .
    C C12 0.55874(18) 0.6778(3) 0.26267(14) 0.0285(5) Uani d . 1 . .
    C C14 0.08422(19) 0.2379(4) 0.35502(15) 0.0350(5) Uani d . 1 . .
    H H14A 0.0332 0.2884 0.4024 0.053 Uiso calc R 1 . .
    H H14B 0.0465 0.1199 0.3285 0.053 Uiso calc R 1 . .
    H H14C 0.0896 0.3340 0.3060 0.053 Uiso calc R 1 . .
    C C15 0.15749(18) 0.7084(3) 0.44137(15) 0.0297(5) Uani d . 1 . .
    H H15A 0.1226 0.8112 0.4776 0.045 Uiso calc R 1 . .
    H H15B 0.0964 0.6050 0.4308 0.045 Uiso calc R 1 . .
    H H15C 0.1787 0.7600 0.3817 0.045 Uiso calc R 1 . .
    C C13 0.63833(18) 0.3509(4) 0.22548(15) 0.0314(5) Uani d . 1 . .
    H H13A 0.6919 0.3579 0.2841 0.038 Uiso calc R 1 . .
    H H13B 0.6116 0.2155 0.2161 0.038 Uiso calc R 1 . .
    N N1 0.70913(16) 0.4104(3) 0.14878(13) 0.0315(4) Uani d . 1 . .
    H H1N 0.715(2) 0.545(5) 0.1522(19) 0.038 Uiso d . 1 . .
    C C2' 0.83004(18) 0.3144(4) 0.15110(14) 0.0316(5) Uani d . 1 . .
    H H2'1 0.8667 0.3093 0.2159 0.038 Uiso calc R 1 . .
    H H2'2 0.8861 0.3913 0.1149 0.038 Uiso calc R 1 . .
    C C3' 0.82123(19) 0.1106(4) 0.11202(15) 0.0340(5) Uani d . 1 . .
    H H3'1 0.7632 0.0347 0.1470 0.041 Uiso calc R 1 . .
    H H3'2 0.7871 0.1160 0.0466 0.041 Uiso calc R 1 . .
    C C4' 0.94557(18) 0.0102(4) 0.11730(14) 0.0289(5) Uani d . 1 . .
    C C5' 0.9675(2) -0.1565(4) 0.16744(14) 0.0332(5) Uani d . 1 . .
    H H5' 0.9027 -0.2106 0.1995 0.040 Uiso calc R 1 . .
    C C6' 1.0815(2) -0.2469(4) 0.17225(15) 0.0362(5) Uani d . 1 . .
    H H6' 1.0937 -0.3632 0.2063 0.043 Uiso calc R 1 . .
    C C7' 1.17797(19) -0.1682(4) 0.12744(14) 0.0367(6) Uani d . 1 . .
    C C8' 1.15766(19) -0.0002(4) 0.07758(14) 0.0350(5) Uani d . 1 . .
    H H8' 1.2231 0.0558 0.0469 0.042 Uiso calc R 1 . .
    C C9' 1.04241(19) 0.0871(4) 0.07215(14) 0.0309(5) Uani d . 1 . .
    H H9' 1.0294 0.2017 0.0369 0.037 Uiso calc R 1 . .
    O O1' 1.28929(16) -0.2601(4) 0.13551(11) 0.0526(5) Uani d . 1 . .
    H H1' 1.3325 -0.2226 0.0934 0.079 Uiso calc R 1 . .
    O O1W1 0.5653(4) 0.2900(9) -0.0060(3) 0.0465(12) Uani d PU 0.45 A 1
    H H1W1 0.5124 0.2239 0.0206 0.070 Uiso d PR 0.45 A 1
    H H2W1 0.5295 0.3987 -0.0044 0.070 Uiso d PR 0.45 A 1
    O O1W2 0.5563(4) 0.4210(10) -0.0128(3) 0.0465(12) Uani d PU 0.40 B 2
    H H1W2 0.4812 0.3847 -0.0207 0.070 Uiso d PR 0.40 B 2
    H H2W2 0.5479 0.5354 0.0065 0.070 Uiso d PR 0.40 B 2
    O O1W3 0.5279(11) -0.0765(18) 0.0245(7) 0.036(2) Uiso d P 0.15 C 3
    H H1W3 0.4928 0.0289 0.0367 0.054 Uiso d PR 0.15 C 3
    H H2W3 0.6044 -0.0506 0.0349 0.054 Uiso d PR 0.15 C 3
loop_
    _atom_site_aniso_label
    _atom_site_aniso_U_11
    _atom_site_aniso_U_22
    _atom_site_aniso_U_33
    _atom_site_aniso_U_12
    _atom_site_aniso_U_13
    _atom_site_aniso_U_23
    O1 0.0240(6) 0.0190(8) 0.0332(7) -0.0028(6) 0.0026(5) -0.0055(6)
    O2 0.0275(7) 0.0209(8) 0.0336(7) -0.0044(6) 0.0079(5) -0.0018(6)
    O3 0.0432(9) 0.0406(11) 0.0417(9) -0.0141(8) 0.0154(7) -0.0025(8)
    C1 0.0289(9) 0.0174(11) 0.0371(11) -0.0053(8) -0.0010(8) 0.0026(9)
    C2 0.0308(10) 0.0297(12) 0.0313(10) -0.0076(10) 0.0004(8) 0.0020(9)
    C3 0.0248(9) 0.0281(13) 0.0289(10) -0.0036(9) 0.0025(7) -0.0031(9)
    C4 0.0219(9) 0.0194(11) 0.0288(9) -0.0021(8) 0.0001(7) -0.0048(8)
    C5 0.0204(9) 0.0166(10) 0.0282(9) -0.0009(7) -0.0016(7) -0.0018(8)
    C6 0.0180(8) 0.0191(11) 0.0301(10) -0.0009(7) 0.0020(7) -0.0006(8)
    C7 0.0231(9) 0.0204(11) 0.0276(9) 0.0025(8) 0.0028(7) -0.0009(8)
    C8 0.0311(10) 0.0238(12) 0.0306(10) -0.0030(9) 0.0012(8) -0.0054(9)
    C9 0.0355(11) 0.0178(12) 0.0369(11) -0.0033(9) 0.0006(8) -0.0033(9)
    C10 0.0295(10) 0.0176(11) 0.0323(10) -0.0070(8) -0.0014(8) 0.0018(8)
    C11 0.0243(9) 0.0273(12) 0.0240(9) 0.0033(8) 0.0000(7) -0.0008(8)
    C12 0.0253(9) 0.0319(13) 0.0283(10) -0.0023(9) 0.0016(8) 0.0032(9)
    C14 0.0293(10) 0.0384(14) 0.0367(11) -0.0051(10) -0.0019(8) -0.0033(10)
    C15 0.0207(9) 0.0282(12) 0.0403(11) 0.0029(8) 0.0031(8) -0.0022(9)
    C13 0.0268(10) 0.0359(13) 0.0316(10) 0.0075(9) 0.0034(8) 0.0014(9)
    N1 0.0259(9) 0.0344(12) 0.0346(9) 0.0058(8) 0.0045(7) 0.0057(8)
    C2' 0.0208(9) 0.0407(15) 0.0331(10) 0.0041(9) 0.0016(8) 0.0003(10)
    C3' 0.0233(10) 0.0441(15) 0.0347(10) 0.0005(10) 0.0035(8) 0.0018(10)
    C4' 0.0230(10) 0.0358(13) 0.0279(10) -0.0010(9) 0.0030(7) -0.0053(9)
    C5' 0.0329(10) 0.0375(14) 0.0291(10) -0.0032(10) 0.0014(8) -0.0015(10)
    C6' 0.0442(12) 0.0331(13) 0.0303(10) 0.0037(11) -0.0025(9) -0.0003(10)
    C7' 0.0313(10) 0.0530(17) 0.0249(9) 0.0134(11) -0.0037(8) -0.0071(10)
    C8' 0.0240(10) 0.0523(16) 0.0290(10) 0.0037(10) 0.0049(8) -0.0002(10)
    C9' 0.0260(10) 0.0365(14) 0.0308(10) 0.0020(9) 0.0051(8) 0.0031(10)
    O1' 0.0398(9) 0.0826(15) 0.0345(9) 0.0333(10) -0.0025(7) -0.0012(9)
    O1W1 0.0196(11) 0.088(4) 0.0315(12) -0.004(2) 0.0016(9) -0.010(3)
    O1W2 0.0196(11) 0.088(4) 0.0315(12) -0.004(2) 0.0016(9) -0.010(3)
_geom_special_details
;
 All esds (except the esd in the dihedral angle between two l.s. planes)
 are estimated using the full covariance matrix.  The cell esds are taken
 into account individually in the estimation of esds in distances, angles
 and torsion angles; correlations between esds in cell parameters are only
 used when they are defined by crystal symmetry.  An approximate (isotropic)
 treatment of cell esds is used for estimating esds involving l.s. planes.
;
loop_
    _geom_bond_atom_site_label_1
    _geom_bond_atom_site_label_2
    _geom_bond_site_symmetry_2
    _geom_bond_distance
    _geom_bond_publ_flag
    O1 C5 . 1.444(3) ?
    O1 C4 . 1.445(2) ?
    O2 C12 . 1.339(3) ?
    O2 C6 . 1.465(2) ?
    O3 C12 . 1.199(3) ?
    C1 C10 . 1.330(3) ?
    C1 C2 . 1.494(3) ?
    C1 H1 . 0.9500 ?
    C2 C3 . 1.537(3) ?
    C2 H2A . 0.9900 ?
    C2 H2B . 0.9900 ?
    C3 C4 . 1.497(3) ?
    C3 H3A . 0.9900 ?
    C3 H3B . 0.9900 ?
    C4 C5 . 1.468(3) ?
    C4 C15 . 1.498(3) ?
    C5 C6 . 1.494(3) ?
    C5 H5 . 1.0000 ?
    C6 C7 . 1.533(3) ?
    C6 H6 . 1.0000 ?
    C7 C11 . 1.524(3) ?
    C7 C8 . 1.533(3) ?
    C7 H7 . 1.0000 ?
    C8 C9 . 1.528(3) ?
    C8 H8A . 0.9900 ?
    C8 H8B . 0.9900 ?
    C9 C10 . 1.494(3) ?
    C9 H9A . 0.9900 ?
    C9 H9B . 0.9900 ?
    C10 C14 . 1.499(3) ?
    C11 C12 . 1.494(3) ?
    C11 C13 . 1.517(3) ?
    C11 H11 . 1.0000 ?
    C14 H14A . 0.9800 ?
    C14 H14B . 0.9800 ?
    C14 H14C . 0.9800 ?
    C15 H15A . 0.9800 ?
    C15 H15B . 0.9800 ?
    C15 H15C . 0.9800 ?
    C13 N1 . 1.460(3) ?
    C13 H13A . 0.9900 ?
    C13 H13B . 0.9900 ?
    N1 C2' . 1.468(3) ?
    N1 H1N . 0.94(3) ?
    C2' C3' . 1.525(4) ?
    C2' H2'1 . 0.9900 ?
    C2' H2'2 . 0.9900 ?
    C3' C4' . 1.513(3) ?
    C3' H3'1 . 0.9900 ?
    C3' H3'2 . 0.9900 ?
    C4' C5' . 1.377(4) ?
    C4' C9' . 1.387(3) ?
    C5' C6' . 1.382(3) ?
    C5' H5' . 0.9500 ?
    C6' C7' . 1.386(3) ?
    C6' H6' . 0.9500 ?
    C7' O1' . 1.361(3) ?
    C7' C8' . 1.381(4) ?
    C8' C9' . 1.384(3) ?
    C8' H8' . 0.9500 ?
    C9' H9' . 0.9500 ?
    O1' H1' . 0.8400 ?
    O1W1 H1W1 . 0.8500 ?
    O1W1 H2W1 . 0.8500 ?
    O1W1 H1W2 . 1.1302 ?
    O1W2 H2W1 . 0.3580 ?
    O1W2 H1W2 . 0.8500 ?
    O1W2 H2W2 . 0.8500 ?
    O1W3 H1W3 . 0.8500 ?
    O1W3 H2W3 . 0.8500 ?
loop_
    _geom_angle_atom_site_label_1
    _geom_angle_atom_site_label_2
    _geom_angle_atom_site_label_3
    _geom_angle_site_symmetry_1
    _geom_angle_site_symmetry_3
    _geom_angle
    _geom_angle_publ_flag
    C5 O1 C4 . . 61.06(12) ?
    C12 O2 C6 . . 110.10(16) ?
    C10 C1 C2 . . 128.2(2) ?
    C10 C1 H1 . . 115.9 ?
    C2 C1 H1 . . 115.9 ?
    C1 C2 C3 . . 109.84(17) ?
    C1 C2 H2A . . 109.7 ?
    C3 C2 H2A . . 109.7 ?
    C1 C2 H2B . . 109.7 ?
    C3 C2 H2B . . 109.7 ?
    H2A C2 H2B . . 108.2 ?
    C4 C3 C2 . . 110.81(16) ?
    C4 C3 H3A . . 109.5 ?
    C2 C3 H3A . . 109.5 ?
    C4 C3 H3B . . 109.5 ?
    C2 C3 H3B . . 109.5 ?
    H3A C3 H3B . . 108.1 ?
    O1 C4 C5 . . 59.43(12) ?
    O1 C4 C3 . . 116.76(16) ?
    C5 C4 C3 . . 116.55(18) ?
    O1 C4 C15 . . 112.73(17) ?
    C5 C4 C15 . . 122.83(17) ?
    C3 C4 C15 . . 115.82(17) ?
    O1 C5 C4 . . 59.51(12) ?
    O1 C5 C6 . . 118.33(17) ?
    C4 C5 C6 . . 124.39(16) ?
    O1 C5 H5 . . 114.5 ?
    C4 C5 H5 . . 114.5 ?
    C6 C5 H5 . . 114.5 ?
    O2 C6 C5 . . 106.91(15) ?
    O2 C6 C7 . . 105.23(14) ?
    C5 C6 C7 . . 114.15(17) ?
    O2 C6 H6 . . 110.1 ?
    C5 C6 H6 . . 110.1 ?
    C7 C6 H6 . . 110.1 ?
    C11 C7 C6 . . 102.52(17) ?
    C11 C7 C8 . . 111.82(16) ?
    C6 C7 C8 . . 117.38(16) ?
    C11 C7 H7 . . 108.2 ?
    C6 C7 H7 . . 108.2 ?
    C8 C7 H7 . . 108.2 ?
    C9 C8 C7 . . 116.07(17) ?
    C9 C8 H8A . . 108.3 ?
    C7 C8 H8A . . 108.3 ?
    C9 C8 H8B . . 108.3 ?
    C7 C8 H8B . . 108.3 ?
    H8A C8 H8B . . 107.4 ?
    C10 C9 C8 . . 114.82(19) ?
    C10 C9 H9A . . 108.6 ?
    C8 C9 H9A . . 108.6 ?
    C10 C9 H9B . . 108.6 ?
    C8 C9 H9B . . 108.6 ?
    H9A C9 H9B . . 107.5 ?
    C1 C10 C9 . . 120.28(19) ?
    C1 C10 C14 . . 125.2(2) ?
    C9 C10 C14 . . 114.49(18) ?
    C12 C11 C13 . . 112.47(17) ?
    C12 C11 C7 . . 104.54(17) ?
    C13 C11 C7 . . 112.35(18) ?
    C12 C11 H11 . . 109.1 ?
    C13 C11 H11 . . 109.1 ?
    C7 C11 H11 . . 109.1 ?
    O3 C12 O2 . . 121.2(2) ?
    O3 C12 C11 . . 127.7(2) ?
    O2 C12 C11 . . 111.07(17) ?
    C10 C14 H14A . . 109.5 ?
    C10 C14 H14B . . 109.5 ?
    H14A C14 H14B . . 109.5 ?
    C10 C14 H14C . . 109.5 ?
    H14A C14 H14C . . 109.5 ?
    H14B C14 H14C . . 109.5 ?
    C4 C15 H15A . . 109.5 ?
    C4 C15 H15B . . 109.5 ?
    H15A C15 H15B . . 109.5 ?
    C4 C15 H15C . . 109.5 ?
    H15A C15 H15C . . 109.5 ?
    H15B C15 H15C . . 109.5 ?
    N1 C13 C11 . . 111.50(19) ?
    N1 C13 H13A . . 109.3 ?
    C11 C13 H13A . . 109.3 ?
    N1 C13 H13B . . 109.3 ?
    C11 C13 H13B . . 109.3 ?
    H13A C13 H13B . . 108.0 ?
    C13 N1 C2' . . 112.11(18) ?
    C13 N1 H1N . . 106.4(16) ?
    C2' N1 H1N . . 113.1(16) ?
    N1 C2' C3' . . 112.61(18) ?
    N1 C2' H2'1 . . 109.1 ?
    C3' C2' H2'1 . . 109.1 ?
    N1 C2' H2'2 . . 109.1 ?
    C3' C2' H2'2 . . 109.1 ?
    H2'1 C2' H2'2 . . 107.8 ?
    C4' C3' C2' . . 112.36(18) ?
    C4' C3' H3'1 . . 109.1 ?
    C2' C3' H3'1 . . 109.1 ?
    C4' C3' H3'2 . . 109.1 ?
    C2' C3' H3'2 . . 109.1 ?
    H3'1 C3' H3'2 . . 107.9 ?
    C5' C4' C9' . . 117.9(2) ?
    C5' C4' C3' . . 121.9(2) ?
    C9' C4' C3' . . 120.2(2) ?
    C4' C5' C6' . . 121.6(2) ?
    C4' C5' H5' . . 119.2 ?
    C6' C5' H5' . . 119.2 ?
    C5' C6' C7' . . 120.1(2) ?
    C5' C6' H6' . . 120.0 ?
    C7' C6' H6' . . 120.0 ?
    O1' C7' C8' . . 123.0(2) ?
    O1' C7' C6' . . 118.1(2) ?
    C8' C7' C6' . . 118.9(2) ?
    C7' C8' C9' . . 120.3(2) ?
    C7' C8' H8' . . 119.8 ?
    C9' C8' H8' . . 119.8 ?
    C8' C9' C4' . . 121.1(2) ?
    C8' C9' H9' . . 119.4 ?
    C4' C9' H9' . . 119.4 ?
    C7' O1' H1' . . 109.5 ?
    H1W1 O1W1 H2W1 . . 98.2 ?
    H1W1 O1W1 H1W2 . . 80.6 ?
    H2W1 O1W2 H2W2 . . 100.5 ?
    H1W2 O1W2 H2W2 . . 101.3 ?
    H1W3 O1W3 H2W3 . . 103.2 ?
loop_
    _geom_torsion_atom_site_label_1
    _geom_torsion_atom_site_label_2
    _geom_torsion_atom_site_label_3
    _geom_torsion_atom_site_label_4
    _geom_torsion_site_symmetry_1
    _geom_torsion_site_symmetry_2
    _geom_torsion_site_symmetry_3
    _geom_torsion_site_symmetry_4
    _geom_torsion
    _geom_torsion_publ_flag
    C10 C1 C2 C3 . . . . -108.4(2) ?
    C1 C2 C3 C4 . . . . 49.9(2) ?
    C5 O1 C4 C3 . . . . 106.5(2) ?
    C5 O1 C4 C15 . . . . -115.80(19) ?
    C2 C3 C4 O1 . . . . -154.25(17) ?
    C2 C3 C4 C5 . . . . -86.9(2) ?
    C2 C3 C4 C15 . . . . 69.3(2) ?
    C4 O1 C5 C6 . . . . 115.29(19) ?
    C3 C4 C5 O1 . . . . -106.82(19) ?
    C15 C4 C5 O1 . . . . 98.8(2) ?
    O1 C4 C5 C6 . . . . -105.3(2) ?
    C3 C4 C5 C6 . . . . 147.85(19) ?
    C15 C4 C5 C6 . . . . -6.5(3) ?
    C12 O2 C6 C5 . . . . 141.89(17) ?
    C12 O2 C6 C7 . . . . 20.2(2) ?
    O1 C5 C6 O2 . . . . 48.0(2) ?
    C4 C5 C6 O2 . . . . 118.8(2) ?
    O1 C5 C6 C7 . . . . 163.93(15) ?
    C4 C5 C6 C7 . . . . -125.3(2) ?
    O2 C6 C7 C11 . . . . -25.34(18) ?
    C5 C6 C7 C11 . . . . -142.24(16) ?
    O2 C6 C7 C8 . . . . -148.29(17) ?
    C5 C6 C7 C8 . . . . 94.8(2) ?
    C11 C7 C8 C9 . . . . 153.28(18) ?
    C6 C7 C8 C9 . . . . -88.7(2) ?
    C7 C8 C9 C10 . . . . 74.3(2) ?
    C2 C1 C10 C9 . . . . 169.1(2) ?
    C2 C1 C10 C14 . . . . -9.4(4) ?
    C8 C9 C10 C1 . . . . -105.0(2) ?
    C8 C9 C10 C14 . . . . 73.6(2) ?
    C6 C7 C11 C12 . . . . 21.76(18) ?
    C8 C7 C11 C12 . . . . 148.37(17) ?
    C6 C7 C11 C13 . . . . 144.01(17) ?
    C8 C7 C11 C13 . . . . -89.4(2) ?
    C6 O2 C12 O3 . . . . 175.4(2) ?
    C6 O2 C12 C11 . . . . -5.9(2) ?
    C13 C11 C12 O3 . . . . 45.5(3) ?
    C7 C11 C12 O3 . . . . 167.7(2) ?
    C13 C11 C12 O2 . . . . -133.00(18) ?
    C7 C11 C12 O2 . . . . -10.8(2) ?
    C12 C11 C13 N1 . . . . -68.5(2) ?
    C7 C11 C13 N1 . . . . 173.84(18) ?
    C11 C13 N1 C2' . . . . 169.26(19) ?
    C13 N1 C2' C3' . . . . 80.1(2) ?
    N1 C2' C3' C4' . . . . -178.24(18) ?
    C2' C3' C4' C5' . . . . 119.0(2) ?
    C2' C3' C4' C9' . . . . -59.9(3) ?
    C9' C4' C5' C6' . . . . -0.8(3) ?
    C3' C4' C5' C6' . . . . -179.7(2) ?
    C4' C5' C6' C7' . . . . 1.3(3) ?
    C5' C6' C7' O1' . . . . 178.7(2) ?
    C5' C6' C7' C8' . . . . -0.6(3) ?
    O1' C7' C8' C9' . . . . -179.8(2) ?
    C6' C7' C8' C9' . . . . -0.4(3) ?
    C7' C8' C9' C4' . . . . 0.9(3) ?
    C5' C4' C9' C8' . . . . -0.3(3) ?
    C3' C4' C9' C8' . . . . 178.7(2) ?
loop_
    _geom_hbond_atom_site_label_D
    _geom_hbond_atom_site_label_H
    _geom_hbond_atom_site_label_A
    _geom_hbond_site_symmetry_A
    _geom_hbond_distance_DH
    _geom_hbond_distance_HA
    _geom_hbond_distance_DA
    _geom_hbond_angle_DHA
    N1 H1N O3 . 0.94(3) 2.22(3) 2.979(3) 137(2)
    O1' H1' O1W1 2_745 0.84 1.75 2.568(4) 164.4
    O1' H1' O1W2 2_745 0.84 2.01 2.832(6) 166.3
