# Supplementary material for: (11R)-13-[2-(4-Hydroxy­phen­yl)ethyl­amino]-4,5-ep­oxy-11,13-dihydro­costunolide monohydrate
Source: Acta Crystallogr Sect E Struct Rep Online. 2008 Feb 29;64(Pt 3):o644. doi: 10.1107/S1600536808003863 (PMC2960819; doi:10.1107/S1600536808003863)
Supplement: Supplementary file 2 [file e-64-0o644-Isup2.hkl]

# 
# h,k,l, Fc-squared, Fo-squared, sigma(Fo-squared) and status flag 
# 
data_I
_shelx_title ' x07004 in P2(1)' 
_shelx_refln_list_code          4 
_shelx_F_calc_maximum      108.64 
_exptl_crystal_F_000       436.00 
_reflns_d_resolution_high   .8311 
 
loop_ 
 _symmetry_equiv_pos_as_xyz 
 'x, y, z' 
 '-x, y+1/2, -z' 
 
_cell_length_a    10.8307 
_cell_length_b     6.9478 
_cell_length_c    14.4835 
_cell_angle_alpha  90.000 
_cell_angle_beta   94.631 
_cell_angle_gamma  90.000 
 
_shelx_F_squared_multiplier     1.000 
 
loop_ 
 _refln_index_h 
 _refln_index_k 
 _refln_index_l 
 _refln_F_squared_calc 
 _refln_F_squared_meas 
 _refln_F_squared_sigma 
 _refln_observed_status 
   1  -8   0       12.72       17.36      2.00 o 
   2  -8   0        1.67         .10      1.38 o 
   3  -8   0       63.40       76.77      2.50 o 
   1  -7   0       11.25       12.13       .78 o 
   2  -7   0       67.18       81.09      1.80 o 
   3  -7   0       54.23       56.73      2.07 o 
   4  -7   0       58.34       64.44      1.84 o 
   5  -7   0      121.92      144.05      3.40 o 
   6  -7   0       20.49       20.74       .72 o 
   7  -7   0       13.44       12.68      1.25 o 
   0  -6   0      164.57      157.71      3.47 o 
   1  -6   0      201.54      208.28      3.33 o 
   2  -6   0       19.48       16.86       .57 o 
   3  -6   0      196.42      237.55      4.91 o 
   4  -6   0       98.20      114.26      2.44 o 
   5  -6   0       38.83       42.42      1.23 o 
   6  -6   0       46.28       56.50      1.64 o 
   7  -6   0       16.35       15.38       .82 o 
   8  -6   0       21.47       21.81      1.55 o 
   9  -6   0       19.35       16.57      1.57 o 
   1  -5   0       42.22       41.17       .81 o 
   2  -5   0       13.34       17.77       .58 o 
   3  -5   0      102.37      104.15      1.93 o 
   4  -5   0      580.43      559.46      9.09 o 
   5  -5   0       82.36       86.01      1.66 o 
   6  -5   0       10.41       13.74       .77 o 
   7  -5   0       18.36       19.83       .76 o 
   8  -5   0       26.77       27.67      1.11 o 
   9  -5   0        5.61        4.75      1.09 o 
  10  -5   0       12.07        8.97       .94 o 
   1  -4   0      149.73      145.07      6.81 o 
   2  -4   0       65.30       52.37      2.29 o 
   3  -4   0      250.69      239.10      4.32 o 
   4  -4   0      434.22      424.86      7.31 o 
   5  -4   0      441.51      438.42      7.16 o 
   6  -4   0       51.59       52.17      1.11 o 
   7  -4   0      351.45      340.15      6.99 o 
   8  -4   0      115.10      114.39      2.60 o 
   9  -4   0      104.28      103.86      2.40 o 
  10  -4   0       40.96       36.89      1.88 o 
  11  -4   0        2.41        4.29       .36 o 
   1  -3   0      446.56      430.91     11.54 o 
   2  -3   0      169.83      183.38      4.41 o 
   3  -3   0      102.03      107.06      2.43 o 
   4  -3   0        4.88        6.18       .63 o 
   5  -3   0       63.63       67.29      2.10 o 
   6  -3   0      139.31      146.30      3.17 o 
   7  -3   0      182.41      194.79      3.32 o 
   8  -3   0       66.02       63.71      1.34 o 
   9  -3   0       21.55       14.57       .60 o 
  10  -3   0       23.90       25.96      1.62 o 
  11  -3   0       21.18       19.65      1.44 o 
  12  -3   0        5.34        5.61       .55 o 
   0  -2   0     5160.49     4378.32    115.99 o 
   1  -2   0       64.30       79.78      1.64 o 
   2  -2   0      462.08      514.21     11.82 o 
   3  -2   0       81.81       82.60      2.11 o 
   4  -2   0      558.04      632.53     14.40 o 
   5  -2   0        3.49        2.37       .58 o 
   6  -2   0      366.33      353.73      5.77 o 
   7  -2   0      227.77      217.27      3.43 o 
   8  -2   0       51.95       50.58       .99 o 
   9  -2   0       63.94       64.37      1.92 o 
  10  -2   0       33.82       35.17      1.62 o 
  11  -2   0      132.62      139.73      3.35 o 
  12  -2   0       18.69       21.86      1.17 o 
   1  -1   0      801.17      630.76     14.59 o 
   2  -1   0       11.91       14.31       .67 o 
   3  -1   0       65.84       55.38      1.48 o 
   4  -1   0      245.72      220.39      5.00 o 
   5  -1   0      525.70      613.40     13.68 o 
   6  -1   0      508.64      546.22     12.07 o 
   7  -1   0      221.32      215.46      3.27 o 
   8  -1   0      303.61      297.68      5.11 o 
   9  -1   0        5.14        6.31       .65 o 
  10  -1   0      343.92      352.70      7.60 o 
  11  -1   0       16.43       18.66      1.64 o 
  12  -1   0       20.78       22.42      1.20 o 
   1   0   0     1424.06     1737.74     48.75 o 
   2   0   0      605.50      392.68      6.86 o 
   3   0   0       15.10       21.97       .63 o 
   4   0   0       15.99       22.67       .71 o 
   5   0   0       11.23       20.71       .83 o 
   6   0   0       60.27       60.17      1.75 o 
   7   0   0       32.08       29.67      1.01 o 
   8   0   0       46.46       44.32      1.15 o 
   9   0   0      701.43      660.11     23.36 o 
  10   0   0       63.24       59.52      1.55 o 
  11   0   0      224.29      209.67      6.40 o 
  12   0   0        6.39       13.64      1.55 o 
   1   1   0      799.65      674.20     14.98 o 
   2   1   0       11.60       14.09       .60 o 
   3   1   0       65.64       53.86      1.45 o 
   4   1   0      245.28      213.67      4.26 o 
   5   1   0      525.46      599.46     12.95 o 
   6   1   0      510.11      512.76     11.42 o 
   7   1   0      221.99      216.81      4.93 o 
   8   1   0      303.34      306.77      9.16 o 
   9   1   0        5.02        6.25       .84 o 
  10   1   0      344.34      353.80      9.13 o 
  11   1   0       16.71       19.74      1.04 o 
  12   1   0       20.95       21.77      2.29 o 
   1   2   0       65.82       85.10      3.37 o 
   2   2   0      461.86      547.19     14.82 o 
   3   2   0       80.45       86.07      2.56 o 
   4   2   0      557.06      647.83     18.00 o 
   5   2   0        3.55        2.58       .71 o 
   6   2   0      367.90      352.58     10.20 o 
   7   2   0      228.01      203.75      4.77 o 
   8   2   0       51.00       49.66      1.57 o 
   9   2   0       62.65       62.53      1.86 o 
  10   2   0       33.72       34.62      1.32 o 
  11   2   0      132.49      135.76      3.65 o 
  12   2   0       19.09       21.70      1.16 o 
   2   3   0      169.75      185.37      5.30 o 
   3   3   0      101.89      106.14      3.23 o 
   4   3   0        4.87        6.10       .73 o 
   5   3   0       63.77       66.56      2.33 o 
   6   3   0      138.99      141.16      6.35 o 
   7   3   0      182.35      182.19      4.28 o 
   8   3   0       65.95       64.07      1.88 o 
   9   3   0       21.45       14.67      1.27 o 
  10   3   0       23.32       25.88       .99 o 
  11   3   0       20.54       19.31       .82 o 
  12   3   0        5.26        4.85       .50 o 
   2   4   0       65.03       51.14      2.56 o 
   3   4   0      252.41      247.87      6.91 o 
   4   4   0      435.13      436.97     12.10 o 
   5   4   0      441.97      438.87     12.51 o 
   6   4   0       52.30       48.24      1.80 o 
   7   4   0      351.62      332.86     12.44 o 
   8   4   0      115.17      113.71      3.09 o 
   9   4   0      105.75      106.47      2.83 o 
  10   4   0       40.72       39.50      1.19 o 
  11   4   0        2.47        4.38       .67 o 
   2   5   0       13.63       16.62      1.66 o 
   3   5   0      102.25       98.59      4.70 o 
   4   5   0      580.48      520.53     22.36 o 
   7   5   0       18.35       17.91      1.23 o 
   8   5   0       26.77       29.76      1.45 o 
   9   5   0        5.56        5.94       .64 o 
  10   5   0       12.52        7.48       .69 o 
  -3  -8   1        3.68        1.87       .62 o 
  -2  -8   1        2.06        1.05      1.28 o 
  -1  -8   1       67.84       64.23      3.70 o 
   1  -8   1        5.60        3.71      3.27 o 
   2  -8   1       10.21        9.29      1.57 o 
   3  -8   1       41.76       44.67      1.79 o 
  -7  -7   1      118.57      116.61      6.15 o 
  -6  -7   1       54.68       63.05      2.28 o 
  -5  -7   1       18.74       26.05      1.26 o 
  -4  -7   1       30.17       35.10      1.26 o 
  -3  -7   1       43.78       51.64      1.84 o 
  -2  -7   1         .08        1.82       .59 o 
  -1  -7   1       13.75       17.56       .76 o 
   0  -7   1       21.13       23.75       .80 o 
   1  -7   1       38.37       43.94      1.13 o 
   2  -7   1       25.88       31.97      1.06 o 
   3  -7   1      150.41      172.68      3.80 o 
   4  -7   1       43.99       54.35      1.28 o 
   5  -7   1        8.44       10.89       .56 o 
   6  -7   1       55.69       54.90      1.36 o 
   7  -7   1       38.69       36.48      2.44 o 
  -9  -6   1       50.90       53.78      3.12 o 
  -8  -6   1       62.46       62.01      2.60 o 
  -7  -6   1       43.75       50.30      2.06 o 
  -6  -6   1         .18        1.63       .46 o 
  -5  -6   1       17.73       19.23       .73 o 
  -4  -6   1      209.43      210.44      4.10 o 
  -3  -6   1      321.18      347.32      7.08 o 
  -2  -6   1      155.09      158.42      2.84 o 
  -1  -6   1      184.17      189.60      2.92 o 
   0  -6   1       62.34       76.42      1.32 o 
   1  -6   1       16.27       14.62       .55 o 
   2  -6   1        8.66        9.81       .52 o 
   3  -6   1      366.47      384.01      8.29 o 
   4  -6   1      106.97      112.80      2.74 o 
   5  -6   1      157.85      177.69      3.90 o 
   6  -6   1       11.12       12.69      1.10 o 
   7  -6   1         .26         .38       .46 o 
   8  -6   1       25.27       27.31      1.61 o 
 -10  -5   1        2.79        1.84       .41 o 
  -9  -5   1       10.42       10.13       .70 o 
  -8  -5   1       19.30       21.13      1.14 o 
  -7  -5   1      131.97      140.18      2.94 o 
  -6  -5   1      144.89      143.50      3.59 o 
  -5  -5   1      529.08      534.80      8.78 o 
  -4  -5   1      210.44      192.84      3.30 o 
  -3  -5   1      194.93      180.32      3.43 o 
  -2  -5   1      282.80      281.75      4.55 o 
  -1  -5   1       22.04       26.40       .64 o 
   0  -5   1       51.18       50.68       .94 o 
   1  -5   1      123.72      102.39      1.71 o 
   2  -5   1       74.97       72.67      1.36 o 
   3  -5   1       22.33       20.81       .66 o 
   4  -5   1      328.03      336.36      5.29 o 
   5  -5   1       63.18       65.83      1.44 o 
   6  -5   1      264.18      270.41      6.55 o 
   7  -5   1       80.57       79.00      2.99 o 
   8  -5   1       27.78       31.17      1.20 o 
   9  -5   1       34.28       34.15      1.16 o 
  10  -5   1       50.76       42.52      2.53 o 
 -11  -4   1        7.29        8.31       .76 o 
 -10  -4   1       18.26       20.89      1.59 o 
  -9  -4   1       15.46       17.30       .86 o 
  -8  -4   1       79.61       66.98      1.66 o 
  -7  -4   1      141.75      131.97      2.96 o 
  -6  -4   1       31.08       27.01       .77 o 
  -5  -4   1      151.54      140.99      2.43 o 
  -4  -4   1       79.94       78.41      1.37 o 
  -3  -4   1       64.94       57.73      1.27 o 
  -2  -4   1      164.34      161.59      4.04 o 
  -1  -4   1      102.05       97.79      3.76 o 
   0  -4   1       68.44       55.95      4.03 o 
   1  -4   1      405.04      354.24      9.54 o 
   2  -4   1      156.74      162.34      3.76 o 
   3  -4   1      163.00      159.59      2.81 o 
   4  -4   1       60.49       54.69      1.08 o 
   5  -4   1        4.13        3.96       .38 o 
   6  -4   1      139.72      123.14      2.07 o 
   7  -4   1       30.34       30.56      1.16 o 
   8  -4   1       68.97       65.38      1.63 o 
   9  -4   1       23.91       31.21      1.00 o 
  10  -4   1       69.14       67.00      2.56 o 
  11  -4   1       22.48       26.67      1.42 o 
 -12  -3   1       28.17       27.34      1.26 o 
 -11  -3   1        9.25       10.56      1.37 o 
 -10  -3   1      150.45      166.50      5.86 o 
  -9  -3   1       48.16       40.42      1.14 o 
  -8  -3   1       60.14       54.33      1.38 o 
  -7  -3   1      312.15      300.87      5.21 o 
  -6  -3   1       29.60       23.37       .62 o 
  -5  -3   1     1160.95     1252.40     20.86 o 
  -4  -3   1       98.93       97.39      2.32 o 
  -3  -3   1       71.47       77.99      2.05 o 
  -2  -3   1       51.49       45.94      1.59 o 
  -1  -3   1      572.63      542.23     14.55 o 
   0  -3   1     1483.37     1311.97     26.33 o 
   1  -3   1       31.77       22.64      1.11 o 
   2  -3   1       98.30      100.23      2.55 o 
   3  -3   1      127.16      137.81      3.03 o 
   4  -3   1      567.66      625.04     12.85 o 
   5  -3   1         .05        -.37       .37 o 
   6  -3   1      142.08      132.43      2.41 o 
   7  -3   1       32.63       28.84       .83 o 
   8  -3   1       13.69       14.12       .64 o 
   9  -3   1       46.78       41.38      1.04 o 
  10  -3   1       15.47       19.25      1.41 o 
  11  -3   1        9.75        8.01       .91 o 
  12  -3   1       21.87       19.85       .99 o 
 -12  -2   1       28.22       35.97      1.58 o 
 -11  -2   1       80.05       91.80      2.30 o 
 -10  -2   1       48.02       42.37      1.16 o 
  -9  -2   1       68.89       77.60      2.12 o 
  -8  -2   1      115.72      122.04      1.93 o 
  -7  -2   1      354.00      392.06      6.34 o 
  -6  -2   1      593.73      633.55     10.16 o 
  -5  -2   1      178.16      199.51      4.76 o 
  -4  -2   1      916.68      934.97     21.18 o 
  -3  -2   1       72.05       81.22      2.10 o 
  -2  -2   1      194.38      160.98      3.83 o 
  -1  -2   1     2554.94     2436.65     57.98 o 
   0  -2   1     2898.87     2761.47     52.54 o 
   1  -2   1      833.88      771.97     17.72 o 
   2  -2   1      953.41      946.23     21.53 o 
   3  -2   1      810.11      876.22     19.83 o 
   4  -2   1      983.33     1045.28     23.41 o 
   5  -2   1      484.55      483.03     10.90 o 
   6  -2   1       11.76        7.06       .29 o 
   7  -2   1       80.55       94.55      1.51 o 
   8  -2   1      162.13      151.84      2.41 o 
   9  -2   1       70.01       79.62      1.86 o 
  10  -2   1       99.71       95.52      2.36 o 
  11  -2   1      106.88      112.94      3.40 o 
  12  -2   1       51.23       57.73      2.23 o 
 -12  -1   1       36.17       40.58      1.41 o 
 -11  -1   1       14.37       13.55      1.64 o 
 -10  -1   1        2.76        2.17      1.16 o 
  -9  -1   1      146.46      140.15      2.56 o 
  -8  -1   1      304.49      310.38      5.28 o 
  -7  -1   1      106.35       91.92      1.66 o 
  -6  -1   1      258.53      252.43      5.81 o 
  -5  -1   1      297.60      293.14      6.60 o 
  -4  -1   1      525.64      526.03     11.88 o 
  -3  -1   1      189.79      163.47      4.44 o 
  -2  -1   1      108.11       95.38      2.31 o 
  -1  -1   1     2269.45     1988.27     40.64 o 
   0  -1   1      140.30      121.13      2.28 o 
   1  -1   1     9159.33     7147.76    186.08 o 
   2  -1   1     3114.53     2897.21     64.65 o 
   3  -1   1     1018.46     1025.61     22.82 o 
   4  -1   1       94.19       93.97      2.34 o 
   5  -1   1      230.29      231.79      5.28 o 
   6  -1   1      123.11      114.02      2.88 o 
   7  -1   1      175.31      183.51      2.93 o 
   8  -1   1       31.43       31.22       .81 o 
   9  -1   1      510.01      532.28     11.45 o 
  10  -1   1       68.08       72.87      1.90 o 
  11  -1   1       76.15       71.49      2.03 o 
  12  -1   1       40.54       35.53      1.30 o 
 -12   0   1       62.86       64.39      2.52 o 
 -10   0   1       17.26       16.72       .78 o 
  -9   0   1       99.64       99.30      3.08 o 
  -8   0   1      680.95      621.84     10.05 o 
  -7   0   1       61.77       54.56      1.28 o 
  -6   0   1        6.83        5.10       .70 o 
  -5   0   1        3.68        2.04       .46 o 
  -4   0   1      330.53      285.10      5.09 o 
  -3   0   1         .62        1.16       .31 o 
  -2   0   1     2009.33     2258.18     39.51 o 
  -1   0   1     2650.29     1848.28     39.22 o 
   0   0   1      669.02      338.12      7.16 o 
   1   0   1      710.51      394.37      7.58 o 
   2   0   1      787.16      855.30     14.97 o 
   3   0   1       96.02       96.82      2.03 o 
   4   0   1        3.16        5.81       .39 o 
   5   0   1      190.65      162.24      3.38 o 
   6   0   1      514.36      547.29     12.42 o 
   7   0   1      410.50      418.15      7.05 o 
   8   0   1      621.82      641.85     10.32 o 
   9   0   1      159.26      161.90      4.87 o 
  10   0   1       50.28       43.44      1.18 o 
  11   0   1        8.34        6.96      1.23 o 
  12   0   1       11.40        8.64       .78 o 
 -12   1   1       35.97       37.51      1.65 o 
 -11   1   1       14.09       15.14       .95 o 
 -10   1   1        2.73        4.05       .61 o 
  -9   1   1      145.55      139.53      3.76 o 
  -8   1   1      304.17      314.72      9.63 o 
  -7   1   1      106.55       91.87      1.74 o 
  -6   1   1      260.89      240.79      5.49 o 
  -5   1   1      294.84      281.68      5.62 o 
  -4   1   1      526.65      529.56     13.31 o 
  -3   1   1      189.95      171.03      6.16 o 
  -2   1   1      108.23       96.80      4.07 o 
  -1   1   1     2265.10     1977.20     37.05 o 
   0   1   1      138.22      117.26      3.47 o 
   1   1   1     9136.75     6963.28    176.08 o 
   2   1   1     3110.92     2897.01     89.84 o 
   3   1   1     1017.67     1021.06     24.46 o 
   4   1   1       93.41       94.50      2.05 o 
   5   1   1      230.66      219.50      4.98 o 
   6   1   1      123.19      111.79      3.24 o 
   7   1   1      175.41      179.69      3.26 o 
   8   1   1       32.80       35.64      1.16 o 
   9   1   1      509.99      549.34     13.77 o 
  10   1   1       66.87       69.20      2.48 o 
  11   1   1       76.37       69.31      2.33 o 
  12   1   1       40.52       36.15      2.15 o 
 -12   2   1       27.98       33.12      1.24 o 
 -11   2   1       79.52       91.52      5.19 o 
 -10   2   1       47.85       42.53      1.47 o 
  -9   2   1       68.71       80.16      2.27 o 
  -8   2   1      115.01      119.27      3.29 o 
  -7   2   1      355.64      371.30      7.44 o 
  -6   2   1      597.06      616.44     17.97 o 
  -5   2   1      178.85      202.51      5.93 o 
  -4   2   1      913.65      957.20     26.49 o 
  -3   2   1       71.68       86.21      2.61 o 
  -2   2   1      192.97      173.30      4.76 o 
  -1   2   1     2548.13     2522.07     89.26 o 
   1   2   1      834.76      775.33     33.46 o 
   2   2   1      958.04      978.37     27.09 o 
   3   2   1      813.71      900.48     24.86 o 
   4   2   1      986.55     1036.09     29.26 o 
   5   2   1      486.63      469.86     13.61 o 
   6   2   1       12.15        7.29       .47 o 
   7   2   1       80.85       93.65      2.27 o 
   8   2   1      159.61      151.51      4.04 o 
   9   2   1       69.37       75.85      2.24 o 
  10   2   1      100.28       99.01      2.63 o 
  11   2   1      105.53      112.86      3.02 o 
  12   2   1       50.63       51.99      1.75 o 
 -12   3   1       28.34       26.47      1.18 o 
 -11   3   1        9.17       11.42       .76 o 
 -10   3   1      149.96      170.79      4.40 o 
  -9   3   1       48.31       40.49      1.30 o 
  -8   3   1       60.10       56.29      1.67 o 
  -7   3   1      314.38      283.95      5.76 o 
  -6   3   1       30.53       21.30       .98 o 
  -5   3   1     1159.15     1233.87     35.01 o 
  -4   3   1       99.33       97.19      3.07 o 
  -3   3   1       70.01       78.84      2.50 o 
  -2   3   1       51.98       49.18      1.63 o 
  -1   3   1      572.05      552.04     15.36 o 
   1   3   1       30.69       21.95       .98 o 
   2   3   1       99.60       95.83      2.94 o 
   3   3   1      127.64      135.29      4.06 o 
   4   3   1      570.72      605.32     17.51 o 
   5   3   1         .07        -.74       .74 o 
   6   3   1      142.61      122.81      2.93 o 
   7   3   1       32.74       28.50       .92 o 
   8   3   1       14.14       15.11       .84 o 
   9   3   1       47.64       44.01      1.36 o 
  10   3   1       16.13       20.66       .92 o 
  11   3   1        9.84        9.23       .64 o 
  12   3   1       21.75       18.68       .96 o 
 -11   4   1        7.13        8.51       .53 o 
 -10   4   1       18.47       21.39      1.34 o 
  -9   4   1       15.27       15.86       .85 o 
  -8   4   1       79.99       66.91      1.94 o 
  -7   4   1      141.47      127.81      5.00 o 
  -6   4   1       31.45       25.24      1.57 o 
  -5   4   1      152.19      139.90      4.37 o 
  -4   4   1       80.65       80.06      2.66 o 
  -3   4   1       65.60       61.14      2.05 o 
  -2   4   1      163.79      166.02      4.74 o 
  -1   4   1      102.95      102.37      4.19 o 
   2   4   1      155.95      166.87      6.62 o 
   3   4   1      162.52      154.30      6.57 o 
   4   4   1       60.50       55.70      2.82 o 
   5   4   1        4.38        4.82      1.01 o 
   6   4   1      140.99      114.84      3.47 o 
   7   4   1       30.67       31.71      1.63 o 
   8   4   1       70.23       68.29      2.77 o 
   9   4   1       24.52       32.38      1.13 o 
  10   4   1       69.05       70.25      1.90 o 
  11   4   1       23.14       26.41      1.09 o 
 -10   5   1        2.79         .98       .32 o 
  -9   5   1       10.68       11.92       .96 o 
  -8   5   1       19.21       23.06      1.37 o 
  -7   5   1      133.54      134.62      5.24 o 
  -4   5   1      209.73      192.66      5.80 o 
  -3   5   1      195.62      174.97      5.32 o 
  -2   5   1      282.69      273.92     11.40 o 
   1   5   1      123.57       99.48      4.31 o 
   2   5   1       76.14       70.31      3.38 o 
   3   5   1       22.32       21.93      1.36 o 
   4   5   1      327.68      332.32     12.69 o 
   7   5   1       80.48       73.88      3.05 o 
   8   5   1       28.30       31.46      1.51 o 
   9   5   1       34.40       35.25      1.55 o 
  -3  -8   2        6.40        5.46       .34 o 
  -2  -8   2        4.05        2.74      1.98 o 
   0  -8   2        8.42        3.45      1.51 o 
   1  -8   2       21.22       17.52      2.19 o 
   2  -8   2       26.22       25.64      2.29 o 
   3  -8   2        5.55        1.94       .65 o 
  -7  -7   2        4.18        3.59      1.25 o 
  -6  -7   2       12.58       11.31       .91 o 
  -5  -7   2       10.29        9.15       .80 o 
  -4  -7   2       25.48       27.91       .88 o 
  -3  -7   2         .75         .10       .42 o 
  -2  -7   2      183.03      212.16      4.37 o 
  -1  -7   2      254.69      303.40      6.46 o 
   0  -7   2        5.51        5.69       .68 o 
   1  -7   2       74.25       91.68      2.37 o 
   2  -7   2       48.37       51.07      1.27 o 
   3  -7   2        6.80        5.41       .51 o 
   4  -7   2       18.08       20.28       .79 o 
   5  -7   2      139.64      154.67      3.49 o 
   6  -7   2        6.72       10.69       .52 o 
  -9  -6   2         .36        1.21      1.04 o 
  -8  -6   2       32.94       29.37      1.64 o 
  -7  -6   2       13.12       15.71       .92 o 
  -6  -6   2        2.99        4.32       .50 o 
  -5  -6   2      120.50      131.00      2.63 o 
  -4  -6   2       48.08       44.29      1.09 o 
  -3  -6   2       39.70       40.51      1.01 o 
  -2  -6   2      201.01      223.03      3.78 o 
  -1  -6   2      142.55      134.46      2.20 o 
   0  -6   2        7.12        9.77       .45 o 
   1  -6   2       23.88       29.70       .86 o 
   2  -6   2        4.32        7.23       .38 o 
   3  -6   2       10.02       11.78       .56 o 
   4  -6   2       94.27      104.57      2.12 o 
   5  -6   2        4.13        2.91       .37 o 
   6  -6   2       66.30       80.20      2.35 o 
   7  -6   2        9.90        9.53       .70 o 
   8  -6   2       30.41       30.78      1.66 o 
 -10  -5   2        2.59        2.49       .45 o 
  -9  -5   2       17.39       13.07       .75 o 
  -8  -5   2        7.49        9.88       .73 o 
  -7  -5   2      149.54      157.19      5.81 o 
  -6  -5   2      303.42      305.61      7.35 o 
  -5  -5   2      286.24      273.85      4.61 o 
  -4  -5   2      133.91      120.87      2.16 o 
  -3  -5   2      134.43      130.75      2.47 o 
  -2  -5   2      133.21      139.21      2.48 o 
  -1  -5   2       36.41       33.15       .80 o 
   0  -5   2       27.44       25.94       .64 o 
   1  -5   2      232.32      228.52      4.28 o 
   2  -5   2      359.77      365.46      7.27 o 
   3  -5   2       89.51       87.25      1.78 o 
   4  -5   2      140.60      149.05      3.09 o 
   5  -5   2      820.24      807.29     17.75 o 
   6  -5   2      187.40      191.66      5.23 o 
   7  -5   2       13.62       14.82       .90 o 
   8  -5   2       41.44       39.23      1.34 o 
   9  -5   2       22.63       24.50      1.08 o 
  10  -5   2       28.57       22.58      1.12 o 
 -11  -4   2        1.10        2.31       .52 o 
 -10  -4   2       29.38       29.78       .91 o 
  -9  -4   2        5.41        7.05       .68 o 
  -8  -4   2      177.91      170.75      5.41 o 
  -7  -4   2       64.77       63.72      1.70 o 
  -6  -4   2      237.56      214.87      3.90 o 
  -5  -4   2       95.67       91.74      1.61 o 
  -4  -4   2        1.49        1.21       .26 o 
  -3  -4   2      258.24      259.01      4.43 o 
  -2  -4   2      683.51      667.18     14.51 o 
  -1  -4   2      294.23      268.52      9.60 o 
   0  -4   2        6.06       11.35      2.03 o 
   1  -4   2      390.49      392.31     20.97 o 
   2  -4   2       16.61       17.70       .49 o 
   3  -4   2      130.67      107.45      2.05 o 
   4  -4   2      109.75      107.12      1.59 o 
   5  -4   2      158.58      154.22      2.60 o 
   6  -4   2        8.15        6.47       .36 o 
   7  -4   2      116.42      108.05      2.19 o 
   8  -4   2       80.67       75.32      1.81 o 
   9  -4   2       23.72       23.53       .92 o 
  10  -4   2        9.44        8.20       .62 o 
  11  -4   2       16.53       16.38      1.12 o 
 -11  -3   2       16.01       19.63       .95 o 
 -10  -3   2       60.93       66.77      2.12 o 
  -9  -3   2      152.61      147.20      3.33 o 
  -8  -3   2      130.34      114.14      2.87 o 
  -7  -3   2       65.54       65.10      1.82 o 
  -6  -3   2      578.38      580.74      9.81 o 
  -5  -3   2      552.16      548.85      9.28 o 
  -4  -3   2      297.41      305.85      7.12 o 
  -3  -3   2       19.23       16.84       .94 o 
  -2  -3   2      471.91      485.84     11.40 o 
  -1  -3   2      140.25      166.83      4.70 o 
   0  -3   2      637.67      595.70     20.86 o 
   1  -3   2      586.96      574.97     15.04 o 
   2  -3   2      645.07      596.24     13.61 o 
   3  -3   2     1390.49     1516.26     30.59 o 
   4  -3   2      140.32      160.19      3.53 o 
   5  -3   2      506.47      479.86     11.14 o 
   6  -3   2       31.96       36.18      1.20 o 
   7  -3   2        7.23        7.42       .37 o 
   8  -3   2       56.79       49.71      1.35 o 
   9  -3   2       42.46       44.33      1.70 o 
  10  -3   2       26.43       29.21      1.45 o 
  11  -3   2       17.74       19.50       .82 o 
 -12  -2   2        7.46        7.43      1.11 o 
 -11  -2   2       23.05       38.39      1.90 o 
 -10  -2   2         .77        1.33       .54 o 
  -9  -2   2      126.78      123.73      2.28 o 
  -8  -2   2      136.01      136.79      2.23 o 
  -7  -2   2       47.58       41.24       .87 o 
  -6  -2   2      130.30      143.88      3.26 o 
  -5  -2   2      455.23      522.49     11.89 o 
  -4  -2   2      969.75      997.44     22.65 o 
  -3  -2   2      558.08      533.87     12.24 o 
  -2  -2   2     1090.88     1036.49     21.64 o 
  -1  -2   2      107.00      107.05      2.35 o 
   0  -2   2     1060.66      975.04     20.24 o 
   1  -2   2      542.93      639.31     13.04 o 
   2  -2   2      175.15      151.18      3.22 o 
   3  -2   2      209.49      214.44      4.51 o 
   4  -2   2      246.74      256.46      5.40 o 
   5  -2   2      172.31      217.21      5.03 o 
   6  -2   2       75.43       73.92      1.85 o 
   7  -2   2       78.27       83.08      1.67 o 
   8  -2   2       67.07       73.32      1.36 o 
   9  -2   2      322.83      360.37      7.71 o 
  10  -2   2      110.71      119.51      2.95 o 
  11  -2   2       51.54       54.22      1.74 o 
  12  -2   2       31.41       31.25      1.37 o 
 -11  -1   2       44.72       43.31      1.68 o 
 -10  -1   2      195.25      199.91      4.37 o 
  -9  -1   2       65.57       62.67      1.72 o 
  -8  -1   2      117.94      122.98      2.24 o 
  -7  -1   2       39.88       33.91       .73 o 
  -6  -1   2      403.43      401.18      9.04 o 
  -5  -1   2      430.22      495.03     11.11 o 
  -4  -1   2      323.35      295.68      6.70 o 
  -3  -1   2      545.68      612.27     13.44 o 
  -2  -1   2     2218.64     2188.70     44.73 o 
  -1  -1   2     1250.96     1141.79     23.14 o 
   0  -1   2      606.05      776.29     20.79 o 
   1  -1   2     1834.42     1834.85     37.11 o 
   2  -1   2     4754.18     4742.40     95.61 o 
   3  -1   2     3506.47     3579.68     78.82 o 
   4  -1   2      341.95      362.92      8.09 o 
   5  -1   2      910.95      901.10     19.62 o 
   6  -1   2      358.39      406.83      9.19 o 
   7  -1   2        7.54        6.92       .38 o 
   8  -1   2       41.04       32.61       .91 o 
   9  -1   2      293.15      302.94      6.53 o 
  10  -1   2       15.84       15.77       .77 o 
  11  -1   2       59.08       58.50      1.69 o 
  12  -1   2        8.46        5.99       .46 o 
 -12   0   2       31.97       25.91      4.60 o 
 -11   0   2       60.43       56.62      1.41 o 
 -10   0   2        1.95        1.86       .40 o 
  -9   0   2       61.13       68.49      1.68 o 
  -8   0   2        5.73        8.91       .33 o 
  -7   0   2       66.21       61.96      1.12 o 
  -6   0   2      453.53      530.88     12.07 o 
  -5   0   2      534.01      601.95     13.09 o 
  -4   0   2       81.93       81.25      1.63 o 
  -3   0   2     2561.08     2648.28     46.50 o 
  -2   0   2      556.59      385.03      7.42 o 
  -1   0   2        4.98       36.78       .86 o 
   0   0   2       46.61        1.11       .18 o 
   1   0   2     5455.26     4639.88     97.95 o 
   2   0   2     2287.54     2200.51     46.65 o 
   3   0   2       53.32       61.72      1.38 o 
   4   0   2       46.99       44.42      1.13 o 
   5   0   2      669.00      778.27     17.17 o 
   6   0   2       27.40       31.55      1.45 o 
   7   0   2      183.64      173.79      2.90 o 
   8   0   2       19.20       26.47       .88 o 
   9   0   2       75.01       81.53      2.07 o 
  10   0   2       62.10       58.22      1.46 o 
  11   0   2       30.78       32.20      1.68 o 
  12   0   2       13.36       18.25      1.05 o 
 -12   1   2       85.67       78.91      2.45 o 
 -11   1   2       44.54       43.89      1.59 o 
 -10   1   2      195.10      199.57      5.25 o 
  -9   1   2       65.85       65.53      1.86 o 
  -8   1   2      118.50      123.16      3.28 o 
  -7   1   2       38.52       33.16       .84 o 
  -6   1   2      404.38      381.84     10.13 o 
  -5   1   2      434.22      481.60     10.51 o 
  -4   1   2      323.95      293.33      8.66 o 
  -3   1   2      547.15      590.77     10.48 o 
  -2   1   2     2216.32     2163.37     47.16 o 
  -1   1   2     1246.38     1100.51     38.74 o 
   0   1   2      606.74      749.63     15.57 o 
   1   1   2     1832.48     1776.93     38.33 o 
   2   1   2     4728.86     4587.22     98.89 o 
   3   1   2     3506.13     3454.04     74.55 o 
   4   1   2      344.19      347.51      7.65 o 
   5   1   2      909.54      845.58     18.56 o 
   6   1   2      359.74      386.79     12.28 o 
   7   1   2        7.39        6.63       .39 o 
   8   1   2       41.55       33.86      1.17 o 
   9   1   2      291.67      306.39      7.84 o 
  10   1   2       15.58       15.11       .75 o 
  11   1   2       58.68       55.58      1.92 o 
  12   1   2        8.27        5.99       .74 o 
 -10   2   2         .77         .82       .54 o 
  -9   2   2      127.62      124.41      3.37 o 
  -8   2   2      135.71      134.56      3.67 o 
  -7   2   2       47.37       39.68      1.18 o 
  -6   2   2      129.13      138.56      3.72 o 
  -5   2   2      453.11      521.63     14.85 o 
  -4   2   2      970.08     1030.71     28.36 o 
  -3   2   2      559.03      558.53     15.30 o 
  -2   2   2     1093.54     1102.59     29.83 o 
  -1   2   2      107.94      109.21      4.84 o 
   0   2   2     1062.83     1006.64     22.66 o 
   1   2   2      544.29      627.31     12.59 o 
   2   2   2      174.94      144.30      6.16 o 
   3   2   2      206.72      202.21      8.64 o 
   4   2   2      243.85      240.55     10.35 o 
   5   2   2      173.73      204.42      6.26 o 
   6   2   2       75.72       71.46      2.31 o 
   7   2   2       78.46       82.90      2.04 o 
   8   2   2       68.05       74.91      2.12 o 
   9   2   2      324.07      353.92      9.29 o 
  10   2   2      111.01      118.70      3.20 o 
  11   2   2       51.72       55.00      1.58 o 
  12   2   2       30.99       29.50      1.33 o 
 -11   3   2       15.94       20.08       .83 o 
 -10   3   2       60.10       66.74      1.92 o 
  -9   3   2      152.66      152.78      6.22 o 
  -8   3   2      129.20      113.50      3.11 o 
  -7   3   2       67.11       64.82      1.53 o 
  -6   3   2      578.04      546.08     12.92 o 
  -5   3   2      549.30      542.20     15.59 o 
  -4   3   2      297.94      310.02      8.86 o 
  -3   3   2       19.65       18.34      1.08 o 
  -2   3   2      470.55      503.78     13.88 o 
  -1   3   2      141.34      170.10      3.97 o 
   0   3   2      638.38      668.30     17.78 o 
   1   3   2      582.88      548.76     15.84 o 
   2   3   2      643.58      575.76     16.57 o 
   3   3   2     1391.39     1428.36     42.01 o 
   4   3   2      140.02      151.53      4.70 o 
   5   3   2      504.55      486.91     18.91 o 
   6   3   2       32.65       36.70      1.58 o 
   7   3   2        7.13        7.76       .82 o 
   8   3   2       56.82       50.43      1.53 o 
   9   3   2       42.96       46.78      1.45 o 
  10   3   2       26.44       32.32      1.09 o 
  11   3   2       18.18       19.22      1.30 o 
 -11   4   2        1.09        1.90       .47 o 
 -10   4   2       29.63       31.34      2.46 o 
  -9   4   2        5.45        6.15       .54 o 
  -8   4   2      176.78      169.74      5.75 o 
  -7   4   2       64.51       61.19      2.57 o 
  -6   4   2      238.34      199.09      4.93 o 
  -5   4   2       96.61       91.40      3.24 o 
  -4   4   2        1.57        2.57       .87 o 
  -3   4   2      258.97      262.86      7.47 o 
  -2   4   2      682.33      698.18     18.98 o 
  -1   4   2      293.69      294.60      9.68 o 
   0   4   2        6.00       10.95      1.07 o 
   1   4   2      390.99      410.34     13.35 o 
   2   4   2       16.61       17.65      1.05 o 
   3   4   2      131.52      113.89      5.92 o 
   4   4   2      108.60      105.64      6.70 o 
   5   4   2      158.68      151.13      9.41 o 
   6   4   2        8.08        6.82       .54 o 
   7   4   2      116.44      110.05      2.92 o 
   8   4   2       80.73       79.20      2.27 o 
   9   4   2       23.97       25.41       .98 o 
  10   4   2        9.48        8.70      1.81 o 
  11   4   2       16.37       15.78      1.28 o 
 -10   5   2        2.65        1.73       .55 o 
  -9   5   2       17.69       15.17      1.02 o 
  -8   5   2        7.62       10.94      1.07 o 
  -7   5   2      151.52      155.64      5.91 o 
  -4   5   2      134.48      116.58      3.90 o 
  -3   5   2      134.08      121.49      4.01 o 
  -2   5   2      133.30      134.84      6.00 o 
  -1   5   2       36.32       33.11      2.17 o 
   1   5   2      233.71      233.07      9.31 o 
   2   5   2      359.07      357.49     10.31 o 
   3   5   2       88.75       81.91      2.87 o 
   4   5   2      140.22      144.60      4.62 o 
   7   5   2       13.51       13.53      1.18 o 
   8   5   2       41.42       38.47      1.73 o 
   9   5   2       22.38       26.09      1.26 o 
  10   5   2       28.71       24.26      1.10 o 
  -3  -8   3       46.74       45.06      1.83 o 
  -2  -8   3        3.31        1.75       .78 o 
  -1  -8   3       26.94       25.97      2.17 o 
   0  -8   3         .51        -.91       .91 o 
   1  -8   3       60.31       61.78      4.04 o 
   2  -8   3        2.15        -.35      1.12 o 
  -6  -7   3       66.01       81.03      2.93 o 
  -5  -7   3       18.70       20.29      1.15 o 
  -4  -7   3      141.71      171.49      3.61 o 
  -3  -7   3       31.50       32.22      1.42 o 
  -2  -7   3       21.55       19.16      1.60 o 
  -1  -7   3       59.68       67.46      1.87 o 
   0  -7   3       56.92       60.68      1.76 o 
   1  -7   3      115.11      122.89      2.59 o 
   2  -7   3       18.08       23.55      1.04 o 
   3  -7   3       10.66       13.00       .72 o 
   4  -7   3       74.58       92.60      2.16 o 
   5  -7   3       49.80       52.57      1.33 o 
   6  -7   3       10.17       13.12       .66 o 
  -8  -6   3        2.53        4.31       .92 o 
  -7  -6   3       24.25       27.54      1.34 o 
  -6  -6   3      144.60      148.19      3.34 o 
  -5  -6   3       22.60       23.22       .81 o 
  -4  -6   3      152.50      161.74      3.20 o 
  -3  -6   3      146.44      159.96      2.94 o 
  -2  -6   3      239.00      235.45      4.76 o 
  -1  -6   3         .98         .52       .48 o 
   0  -6   3       68.87       62.36      1.50 o 
   1  -6   3       40.63       45.30      1.12 o 
   2  -6   3       64.82       69.06      1.62 o 
   3  -6   3       66.28       83.83      2.02 o 
   4  -6   3       20.64       26.38       .80 o 
   5  -6   3       26.32       23.81       .77 o 
   6  -6   3        2.89        3.52       .46 o 
   7  -6   3       62.59       62.15      1.85 o 
   8  -6   3       76.01       64.15      3.58 o 
 -10  -5   3        4.51        3.11       .42 o 
  -9  -5   3       14.82       13.74       .84 o 
  -8  -5   3        6.00        6.48       .58 o 
  -7  -5   3       19.64       16.17       .95 o 
  -6  -5   3       74.98       78.29      1.93 o 
  -5  -5   3       46.23       44.92      1.06 o 
  -4  -5   3      125.55      145.16      2.53 o 
  -3  -5   3      137.03      143.11      2.75 o 
  -2  -5   3       29.53       26.98       .71 o 
  -1  -5   3       31.92       34.99       .87 o 
   0  -5   3      110.17      119.31      2.26 o 
   1  -5   3      104.91      102.10      2.34 o 
   2  -5   3       30.86       29.99      1.15 o 
   3  -5   3      182.08      188.30      3.62 o 
   4  -5   3       81.58       84.21      1.85 o 
   5  -5   3       31.26       32.72      1.57 o 
   6  -5   3       36.58       29.56      1.19 o 
   7  -5   3       23.42       19.27       .86 o 
   8  -5   3         .63         .32       .48 o 
   9  -5   3       24.92       26.07       .83 o 
 -11  -4   3        7.36        5.19       .35 o 
 -10  -4   3        2.19        1.63       .40 o 
  -9  -4   3       24.67       28.87       .96 o 
  -8  -4   3       42.81       35.58      2.04 o 
  -7  -4   3       22.62       19.95       .78 o 
  -6  -4   3        2.79        3.82       .38 o 
  -5  -4   3      297.10      264.26      5.10 o 
  -4  -4   3      286.46      277.62      4.53 o 
  -3  -4   3      576.93      585.35      9.43 o 
  -2  -4   3      570.89      552.87      9.87 o 
  -1  -4   3      194.16      190.77      3.52 o 
   0  -4   3      177.98      189.88      4.54 o 
   1  -4   3       15.13       14.41       .58 o 
   2  -4   3       42.78       46.40      1.20 o 
   3  -4   3       76.78       84.04      2.23 o 
   4  -4   3      326.55      323.19      5.74 o 
   5  -4   3        7.64        5.53       .36 o 
   6  -4   3      468.97      433.18      7.86 o 
   7  -4   3      185.20      157.72      3.34 o 
   8  -4   3         .07        -.09       .37 o 
   9  -4   3       12.87       10.80       .82 o 
  10  -4   3       40.67       44.32      1.38 o 
 -12  -3   3       27.52       20.92      1.76 o 
 -11  -3   3       14.09       15.77      1.65 o 
 -10  -3   3       29.14       27.89       .91 o 
  -9  -3   3      168.13      179.56      3.93 o 
  -8  -3   3      185.51      193.12      4.42 o 
  -7  -3   3       15.45       12.56       .50 o 
  -6  -3   3      402.98      389.97      8.61 o 
  -5  -3   3      256.91      270.19      4.81 o 
  -4  -3   3      151.24      161.80      3.91 o 
  -3  -3   3      341.33      342.72      7.94 o 
  -2  -3   3       72.19       66.57      1.71 o 
  -1  -3   3      233.07      265.98      6.40 o 
   0  -3   3        2.12        3.06       .54 o 
   1  -3   3      391.11      404.72     13.96 o 
   2  -3   3      454.15      492.72     13.30 o 
   3  -3   3      306.72      338.07      7.03 o 
   4  -3   3       11.73       10.17       .63 o 
   5  -3   3      396.04      414.19      8.35 o 
   6  -3   3       44.33       43.06      1.20 o 
   7  -3   3      135.96      137.48      2.88 o 
   8  -3   3       46.32       46.11      1.71 o 
   9  -3   3       58.86       52.40      3.40 o 
  10  -3   3       58.55       52.29      1.67 o 
  11  -3   3       61.43       70.10      3.01 o 
 -12  -2   3       31.60       31.20      2.82 o 
 -11  -2   3      107.94      107.16      2.24 o 
 -10  -2   3      158.34      157.09      2.97 o 
  -9  -2   3       93.58       91.12      2.23 o 
  -8  -2   3       13.12       14.66       .60 o 
  -7  -2   3      164.72      154.31      2.56 o 
  -6  -2   3      111.34      114.12      2.15 o 
  -5  -2   3      268.16      254.37      6.05 o 
  -4  -2   3      792.79      764.94     17.35 o 
  -3  -2   3      846.08      946.86     21.70 o 
  -2  -2   3      683.45      753.99     15.56 o 
  -1  -2   3      768.01      793.31     16.53 o 
   0  -2   3     1114.57     1076.98     22.23 o 
   1  -2   3     1014.87      993.26     27.09 o 
   2  -2   3      928.75      905.91     20.69 o 
   3  -2   3       93.39       96.32      2.20 o 
   4  -2   3      131.53      134.51      2.99 o 
   5  -2   3      563.68      620.70     12.67 o 
   6  -2   3      196.08      203.85      4.67 o 
   7  -2   3       22.26       22.77       .70 o 
   8  -2   3       69.17       71.04      1.39 o 
   9  -2   3       40.78       37.55      1.02 o 
  10  -2   3       41.87       38.63      1.22 o 
  11  -2   3       32.28       36.02      1.62 o 
  12  -2   3        3.29        2.13       .42 o 
 -12  -1   3       22.61       24.37      2.46 o 
 -11  -1   3       12.00       11.24       .77 o 
 -10  -1   3      318.91      334.02      6.54 o 
  -9  -1   3      184.51      182.29      3.68 o 
  -8  -1   3      179.95      165.20      2.94 o 
  -7  -1   3       92.24       90.79      1.48 o 
  -6  -1   3       58.32       59.02      1.78 o 
  -5  -1   3      336.54      363.14      8.15 o 
  -4  -1   3       53.37       65.70      1.80 o 
  -3  -1   3      506.02      540.05     12.20 o 
  -2  -1   3      136.22      116.96      2.55 o 
  -1  -1   3     1639.73     1563.12     43.39 o 
   0  -1   3     3678.40     4150.72    112.44 o 
   1  -1   3     3906.84     3933.83    106.05 o 
   2  -1   3      721.06      716.83     19.43 o 
   3  -1   3      359.97      456.51     10.43 o 
   4  -1   3     1253.99     1508.02     38.57 o 
   5  -1   3      303.94      312.59      8.17 o 
   6  -1   3      293.15      309.36      6.92 o 
   7  -1   3       37.93       36.26       .80 o 
   8  -1   3       35.95       38.11      1.00 o 
   9  -1   3       10.14       11.79      1.08 o 
  10  -1   3      268.40      286.11      6.10 o 
  11  -1   3        3.25        2.90       .42 o 
 -12   0   3         .64         .85       .82 o 
 -11   0   3       41.10       40.01      1.71 o 
 -10   0   3         .65        1.19       .40 o 
  -9   0   3      852.44      814.81     16.80 o 
  -8   0   3       15.81       14.92       .54 o 
  -7   0   3        3.31        1.03       .22 o 
  -6   0   3         .35        1.96       .69 o 
  -5   0   3      243.29      225.71      5.29 o 
  -4   0   3       18.36       16.97       .68 o 
  -3   0   3       28.71       13.92       .58 o 
  -2   0   3     1661.44     1868.39     39.85 o 
  -1   0   3      323.80      442.70     11.89 o 
   0   0   3     2721.36     2423.08     47.20 o 
   1   0   3     5232.32     5674.33    110.18 o 
   2   0   3     5510.70     5600.38    118.22 o 
   3   0   3     3077.19     3075.32     65.36 o 
   4   0   3      450.87      442.58     11.25 o 
   5   0   3        3.27        7.00       .91 o 
   6   0   3       56.43       59.83      2.68 o 
   7   0   3        4.14        4.89       .25 o 
   8   0   3       88.66       92.38      2.50 o 
   9   0   3      134.22      120.47      2.93 o 
  10   0   3       58.75       52.01      1.32 o 
  11   0   3      228.87      217.14      7.85 o 
  12   0   3       41.13       41.17      1.68 o 
 -12   1   3       22.79       24.80      3.44 o 
 -11   1   3       12.11        9.88       .66 o 
 -10   1   3      318.79      321.84      8.53 o 
  -9   1   3      185.01      183.09      4.80 o 
  -8   1   3      179.67      172.56      4.38 o 
  -7   1   3       91.98       91.87      1.91 o 
  -6   1   3       58.34       52.80      2.00 o 
  -5   1   3      337.86      349.66      6.96 o 
  -4   1   3       55.39       65.15      1.38 o 
  -3   1   3      510.79      544.05     10.43 o 
  -2   1   3      137.84      114.87      3.51 o 
  -1   1   3     1640.14     1617.44     41.88 o 
   0   1   3     3674.07     4126.88    108.87 o 
   1   1   3     3904.21     3891.47     98.31 o 
   2   1   3      724.02      704.16     15.03 o 
   3   1   3      358.31      433.44      9.48 o 
   4   1   3     1252.17     1443.55     31.05 o 
   5   1   3      304.78      294.16      6.59 o 
   6   1   3      292.46      303.39      7.21 o 
   7   1   3       37.45       34.84       .92 o 
   8   1   3       36.84       40.74      1.30 o 
   9   1   3       10.12       11.43      2.05 o 
  10   1   3      266.47      282.80      9.72 o 
  11   1   3        3.40        2.15       .52 o 
  12   1   3       10.57        5.67       .61 o 
 -12   2   3       32.39       32.80      1.58 o 
 -11   2   3      107.77      110.65      2.91 o 
 -10   2   3      158.93      156.80      4.15 o 
  -9   2   3       93.82       86.23      2.53 o 
  -8   2   3       13.04       13.61       .74 o 
  -7   2   3      164.99      149.34      3.50 o 
  -6   2   3      110.69      109.35      2.33 o 
  -5   2   3      270.95      263.05      7.52 o 
  -4   2   3      794.59      778.74     21.69 o 
  -3   2   3      850.29     1007.55     27.15 o 
  -2   2   3      683.25      775.34     30.09 o 
  -1   2   3      764.97      839.94     22.74 o 
   0   2   3     1117.02     1098.91     27.74 o 
   1   2   3     1016.28      990.82     36.11 o 
   2   2   3      928.87      886.74     25.17 o 
   3   2   3       93.22       92.53      2.94 o 
   4   2   3      131.46      129.09      4.04 o 
   5   2   3      564.92      582.91     17.29 o 
   6   2   3      195.74      197.43      3.97 o 
   7   2   3       22.25       21.79       .85 o 
   8   2   3       68.86       72.60      2.04 o 
   9   2   3       40.53       36.61      1.32 o 
  10   2   3       41.60       40.14      1.32 o 
  11   2   3       31.42       35.46      1.12 o 
  12   2   3        3.50        1.37       .38 o 
 -12   3   3       27.31       26.14      1.08 o 
 -11   3   3       14.07       16.03       .74 o 
 -10   3   3       29.27       28.80      1.04 o 
  -9   3   3      167.97      178.54      5.69 o 
  -8   3   3      185.15      193.81      8.45 o 
  -7   3   3       15.37       10.78       .55 o 
  -6   3   3      402.32      386.83     11.31 o 
  -5   3   3      256.14      273.90      7.90 o 
  -4   3   3      149.44      155.86      4.81 o 
  -3   3   3      341.85      352.80      9.87 o 
  -2   3   3       73.06       74.76      2.92 o 
  -1   3   3      233.11      282.41      8.97 o 
   0   3   3        2.23        4.79       .52 o 
   1   3   3      390.18      406.50     17.41 o 
   2   3   3      454.32      468.04     13.61 o 
   3   3   3      306.21      326.71      9.55 o 
   4   3   3       11.90        9.62       .85 o 
   5   3   3      395.34      396.52     11.68 o 
   6   3   3       44.76       43.79      1.60 o 
   7   3   3      135.41      135.89      2.91 o 
   8   3   3       46.92       49.51      1.47 o 
   9   3   3       58.55       57.84      2.31 o 
  10   3   3       59.46       56.15      1.61 o 
  11   3   3       60.92       67.60      1.96 o 
 -11   4   3        7.22        5.09       .37 o 
 -10   4   3        2.14        2.89       .92 o 
  -9   4   3       24.91       29.78      1.11 o 
  -8   4   3       42.92       34.79      1.24 o 
  -7   4   3       22.03       20.06       .96 o 
  -6   4   3        2.67        3.71       .61 o 
  -5   4   3      298.96      255.95      7.69 o 
  -4   4   3      291.12      276.90      8.05 o 
  -3   4   3      573.11      575.91     16.42 o 
  -2   4   3      571.77      565.14     22.26 o 
  -1   4   3      192.12      200.78      5.56 o 
   0   4   3      177.89      194.65      7.73 o 
   1   4   3       14.67       14.24       .98 o 
   2   4   3       43.60       47.87      2.71 o 
   3   4   3       77.07       90.03      4.26 o 
   4   4   3      325.26      328.40     10.90 o 
   5   4   3        7.74        5.51       .72 o 
   6   4   3      470.40      431.13     10.61 o 
   7   4   3      185.95      166.56      4.20 o 
   8   4   3         .06         .74       .44 o 
   9   4   3       12.91       10.40      1.04 o 
  10   4   3       40.70       45.27      1.87 o 
 -10   5   3        4.52        2.83       .52 o 
  -9   5   3       14.66       15.26      1.05 o 
  -8   5   3        5.78        7.43       .74 o 
  -7   5   3       19.51       16.53      1.23 o 
  -4   5   3      126.21      136.57      4.55 o 
  -3   5   3      137.07      135.14      5.59 o 
  -2   5   3       29.74       22.50      1.66 o 
  -1   5   3       31.84       32.57      1.71 o 
   0   5   3      109.88      110.11      3.61 o 
   1   5   3      105.68       97.64      3.18 o 
   2   5   3       30.57       28.78      1.57 o 
   3   5   3      181.04      182.18      5.59 o 
   4   5   3       82.29       79.92      2.99 o 
   7   5   3       22.93       21.65      1.30 o 
   8   5   3         .54        1.25       .56 o 
   9   5   3       25.01       27.91      1.28 o 
  -2  -8   4       74.67       82.08      4.68 o 
  -1  -8   4         .65        -.96       .96 o 
   0  -8   4       22.68       22.44      1.47 o 
   1  -8   4       40.95       33.55      2.64 o 
  -6  -7   4       30.33       30.48      1.06 o 
  -5  -7   4         .14        -.25       .34 o 
  -4  -7   4        5.91        9.07       .57 o 
  -3  -7   4       66.72       69.98      1.52 o 
  -2  -7   4         .05         .13       .37 o 
  -1  -7   4       44.41       56.06      1.49 o 
   0  -7   4       48.79       57.26      1.52 o 
   1  -7   4       27.57       29.41      1.00 o 
   2  -7   4        8.56       13.87       .56 o 
   3  -7   4        8.44        6.01       .46 o 
   4  -7   4       12.19       12.41       .54 o 
   5  -7   4       17.17       19.54       .88 o 
   6  -7   4       28.43       27.18      1.23 o 
  -8  -6   4       32.38       32.35      1.69 o 
  -7  -6   4       13.96       15.07       .77 o 
  -6  -6   4        6.34        8.04       .53 o 
  -5  -6   4      224.03      236.27      4.56 o 
  -4  -6   4        1.85        4.83       .40 o 
  -3  -6   4       18.90       18.17       .69 o 
  -2  -6   4      101.95      114.05      2.19 o 
  -1  -6   4         .01         .14       .34 o 
   0  -6   4       59.50       59.08      1.18 o 
   1  -6   4       95.78       93.44      1.81 o 
   2  -6   4        7.53        5.79       .37 o 
   3  -6   4       18.01       19.07       .69 o 
   4  -6   4       36.94       41.33      1.04 o 
   5  -6   4        8.26        6.48       .50 o 
   6  -6   4       57.95       63.17      2.37 o 
 -10  -5   4       37.19       33.77      1.10 o 
  -9  -5   4       18.22       17.87       .86 o 
  -8  -5   4       33.58       29.31      1.18 o 
  -7  -5   4       75.94       70.75      1.91 o 
  -6  -5   4      136.61      139.08      3.15 o 
  -5  -5   4      207.71      225.94      3.86 o 
  -4  -5   4      924.70      913.99     15.89 o 
  -3  -5   4      327.23      328.15      5.26 o 
  -2  -5   4      192.49      188.77      3.41 o 
  -1  -5   4       14.36       15.92       .48 o 
   0  -5   4       87.31       87.19      1.53 o 
   1  -5   4      119.41      112.51      2.02 o 
   2  -5   4       31.73       24.84       .67 o 
   3  -5   4      119.36      126.04      2.38 o 
   4  -5   4        9.56        9.02       .57 o 
   5  -5   4      303.58      292.73      7.86 o 
   6  -5   4       72.73       70.77      1.55 o 
   7  -5   4       42.70       35.54      1.80 o 
   8  -5   4        1.99        2.23       .50 o 
   9  -5   4       79.29       81.91      3.29 o 
 -11  -4   4        2.46        2.09       .32 o 
 -10  -4   4       30.67       23.14       .80 o 
  -9  -4   4       69.33       64.80      1.62 o 
  -8  -4   4      116.71      107.44      2.63 o 
  -7  -4   4       69.91       70.63      1.63 o 
  -6  -4   4       98.70       94.69      1.94 o 
  -5  -4   4       73.74       63.89      1.47 o 
  -4  -4   4      355.26      339.51      5.57 o 
  -3  -4   4       66.90       53.13      1.40 o 
  -2  -4   4       24.72       24.83       .57 o 
  -1  -4   4      316.24      283.95      4.67 o 
   0  -4   4       54.07       54.90      1.16 o 
   1  -4   4      307.20      285.45      5.18 o 
   2  -4   4      260.59      255.78      4.95 o 
   3  -4   4      248.25      218.05      4.16 o 
   4  -4   4       12.22        9.91       .67 o 
   5  -4   4      265.18      259.30      4.61 o 
   6  -4   4      148.04      146.44      3.39 o 
   7  -4   4      113.81       91.42      2.19 o 
   8  -4   4       83.51       78.90      3.39 o 
   9  -4   4       16.09       13.44      1.33 o 
  10  -4   4       19.99       20.94       .82 o 
 -11  -3   4       62.65       70.57      1.66 o 
 -10  -3   4       53.81       59.43      1.50 o 
  -9  -3   4       57.55       57.68      1.33 o 
  -8  -3   4       14.88       12.68       .53 o 
  -7  -3   4       85.91       85.10      1.60 o 
  -6  -3   4       20.47       20.40       .71 o 
  -5  -3   4       40.46       39.21       .97 o 
  -4  -3   4      570.27      618.22     16.01 o 
  -3  -3   4      229.24      216.51      5.15 o 
  -2  -3   4         .41         .43       .57 o 
  -1  -3   4      184.04      219.32      4.75 o 
   0  -3   4      171.83      215.55      4.65 o 
   1  -3   4      281.22      345.80      9.76 o 
   2  -3   4      962.84     1072.63     29.10 o 
   3  -3   4      250.17      279.19      7.81 o 
   4  -3   4       27.96       24.86      1.39 o 
   5  -3   4       36.68       35.37      1.33 o 
   6  -3   4      139.29      136.81      2.50 o 
   7  -3   4       22.77       24.28       .98 o 
   8  -3   4       21.70       19.67       .75 o 
   9  -3   4       75.90       80.54      3.78 o 
  10  -3   4        9.11        6.46       .79 o 
  11  -3   4         .09        -.23       .35 o 
 -12  -2   4       15.82       12.83       .72 o 
 -11  -2   4       47.31       50.32      1.79 o 
 -10  -2   4      214.94      220.48      4.40 o 
  -9  -2   4       14.47       15.83       .65 o 
  -8  -2   4        9.35        7.97       .41 o 
  -7  -2   4       52.93       50.09      1.07 o 
  -6  -2   4       15.87       10.85       .42 o 
  -5  -2   4       50.15       56.36      1.75 o 
  -4  -2   4     1193.94     1302.80     29.38 o 
  -3  -2   4     2028.80     2101.95     48.10 o 
  -2  -2   4      507.76      521.55     10.83 o 
  -1  -2   4     1009.56      982.93     20.34 o 
   0  -2   4      499.69      519.29     12.57 o 
   1  -2   4      997.15     1032.33     28.28 o 
   2  -2   4       22.85       24.85      1.22 o 
   3  -2   4      457.33      508.79     13.89 o 
   4  -2   4      533.68      637.25     17.26 o 
   5  -2   4      649.79      692.54     18.49 o 
   6  -2   4      192.96      212.43      4.35 o 
   7  -2   4      238.10      232.41      4.10 o 
   8  -2   4      219.89      229.68      4.60 o 
   9  -2   4        5.69        8.23       .50 o 
  10  -2   4      141.38      152.55      3.72 o 
  11  -2   4       24.11       17.37      1.70 o 
 -12  -1   4       11.49       11.86       .80 o 
 -11  -1   4       86.75       96.85      2.33 o 
 -10  -1   4        2.28        1.30       .40 o 
  -9  -1   4      218.77      225.61      4.85 o 
  -8  -1   4      182.81      164.12      2.93 o 
  -7  -1   4       62.96       61.96      1.09 o 
  -6  -1   4       46.01       36.14      1.27 o 
  -5  -1   4      418.10      495.95     11.07 o 
  -4  -1   4      196.12      223.15      5.09 o 
  -3  -1   4     1172.06     1210.31     26.95 o 
  -2  -1   4       20.43       27.29      1.10 o 
  -1  -1   4      210.50      167.52      5.27 o 
   0  -1   4     1389.65     1513.96     41.26 o 
   1  -1   4     3746.35     3950.80    124.07 o 
   2  -1   4       58.62       47.10      1.61 o 
   3  -1   4      436.27      443.37     12.14 o 
   4  -1   4      465.90      521.32     14.13 o 
   5  -1   4       55.01       55.19      2.04 o 
   6  -1   4      364.51      367.72      6.65 o 
   7  -1   4      157.99      155.93      2.51 o 
   8  -1   4       71.81       68.81      2.04 o 
   9  -1   4       30.22       36.56      1.08 o 
  10  -1   4       31.14       30.37       .87 o 
  11  -1   4        7.24        5.89       .42 o 
  12  -1   4       20.62       15.54      1.21 o 
 -12   0   4         .36        -.05       .45 o 
 -11   0   4       95.51       87.71      3.42 o 
 -10   0   4      316.71      308.84      8.08 o 
  -9   0   4      588.57      559.68     14.91 o 
  -8   0   4      592.74      511.11      7.86 o 
  -7   0   4       97.19       98.91      1.57 o 
  -6   0   4       96.36      107.94      2.81 o 
  -5   0   4      338.79      337.98      7.78 o 
  -4   0   4      281.18      270.03      5.45 o 
  -3   0   4      858.62      883.77     17.02 o 
  -2   0   4      159.43      179.83      3.97 o 
  -1   0   4     1744.74     2040.35     61.51 o 
   0   0   4       97.98       41.26      1.06 o 
   1   0   4    11803.44    12057.28    307.37 o 
   2   0   4     1208.48     1226.20     23.94 o 
   3   0   4      190.00      172.70      3.82 o 
   4   0   4      530.55      525.96     13.37 o 
   5   0   4        2.23        1.64       .85 o 
   6   0   4       47.60       57.49      1.37 o 
   7   0   4      329.77      357.17      5.81 o 
   8   0   4      227.27      240.33      5.64 o 
   9   0   4      126.79      137.33      3.33 o 
  10   0   4      236.12      251.60      5.38 o 
  11   0   4       45.36       50.59      2.14 o 
  12   0   4       42.76       40.40      1.61 o 
 -12   1   4       11.63       11.93       .60 o 
 -11   1   4       87.42       91.12      2.96 o 
 -10   1   4        2.25        1.21       .61 o 
  -9   1   4      219.31      219.81      5.83 o 
  -8   1   4      183.47      168.77      4.36 o 
  -7   1   4       62.50       62.00      1.64 o 
  -6   1   4       45.94       36.01       .97 o 
  -5   1   4      420.08      478.44      9.45 o 
  -4   1   4      196.41      213.20      3.94 o 
  -3   1   4     1176.56     1201.90     25.55 o 
  -2   1   4       21.11       26.74       .95 o 
  -1   1   4      211.11      176.13      4.64 o 
   0   1   4     1391.52     1508.44     38.68 o 
   1   1   4     3743.66     3976.77     83.65 o 
   2   1   4       57.51       44.53      1.13 o 
   3   1   4      435.54      438.22      9.42 o 
   4   1   4      467.49      502.84     10.96 o 
   5   1   4       54.33       50.74      1.57 o 
   6   1   4      367.33      371.96      6.47 o 
   7   1   4      157.80      155.38      4.34 o 
   8   1   4       72.03       72.17      2.04 o 
   9   1   4       30.22       35.79      1.45 o 
  10   1   4       31.12       30.22       .98 o 
  11   1   4        7.68        6.00       .55 o 
  12   1   4       20.14       20.01      1.33 o 
 -12   2   4       15.38       11.58       .68 o 
 -11   2   4       46.52       51.71      1.50 o 
 -10   2   4      214.51      215.24      5.73 o 
  -9   2   4       14.87       14.44       .85 o 
  -8   2   4        9.26        7.89       .53 o 
  -7   2   4       53.75       50.29      1.39 o 
  -6   2   4       15.98       10.85       .46 o 
  -5   2   4       50.53       56.52      2.16 o 
  -4   2   4     1202.56     1323.27     36.76 o 
  -3   2   4     2032.37     2199.52     60.34 o 
  -2   2   4      508.08      532.73     28.44 o 
  -1   2   4     1006.84     1030.59     28.00 o 
   0   2   4      498.32      531.39     22.18 o 
   1   2   4     1000.12     1044.69     29.11 o 
   2   2   4       22.97       24.43      1.12 o 
   3   2   4      456.27      494.71     14.23 o 
   4   2   4      531.23      608.15     17.70 o 
   5   2   4      651.59      698.43     23.24 o 
   6   2   4      192.95      203.65      4.14 o 
   7   2   4      240.13      234.06      6.06 o 
   8   2   4      220.39      231.21      6.02 o 
   9   2   4        5.54        7.45       .69 o 
  10   2   4      140.28      155.29      4.06 o 
  11   2   4       24.46       18.72       .67 o 
 -11   3   4       62.51       72.75      1.97 o 
 -10   3   4       53.27       59.10      1.75 o 
  -9   3   4       57.57       56.54      1.72 o 
  -8   3   4       14.74       12.46       .65 o 
  -7   3   4       85.58       83.67      2.33 o 
  -6   3   4       20.48       19.63       .75 o 
  -5   3   4       41.00       36.90      2.36 o 
  -4   3   4      569.74      607.60     17.40 o 
  -3   3   4      229.76      222.74      6.38 o 
  -2   3   4         .49         .62       .60 o 
  -1   3   4      183.87      228.45      8.95 o 
   0   3   4      172.26      231.80      8.85 o 
   1   3   4      282.53      358.20      9.98 o 
   2   3   4      960.95     1056.06     29.88 o 
   3   3   4      249.02      270.01      7.93 o 
   4   3   4       27.68       25.20      2.76 o 
   5   3   4       37.13       35.17      1.30 o 
   6   3   4      139.20      132.42      2.77 o 
   7   3   4       22.96       25.83      1.42 o 
   8   3   4       22.08       21.48       .98 o 
   9   3   4       76.09       84.60      2.29 o 
  10   3   4        9.17        6.63      1.03 o 
  11   3   4         .11         .16       .41 o 
 -11   4   4        2.29        2.31       .39 o 
 -10   4   4       30.06       24.45      1.61 o 
  -9   4   4       70.24       68.22      2.13 o 
  -8   4   4      117.11      106.91      3.62 o 
  -7   4   4       69.67       68.99      2.31 o 
  -6   4   4       98.45       89.92      2.46 o 
  -5   4   4       72.96       58.70      2.55 o 
  -4   4   4      356.86      330.24      9.74 o 
  -3   4   4       68.54       58.85      2.09 o 
  -2   4   4       24.34       26.59      1.41 o 
  -1   4   4      313.81      296.80     11.47 o 
   0   4   4       52.75       55.28      1.92 o 
   1   4   4      306.98      310.65      8.30 o 
   2   4   4      260.79      267.52      7.42 o 
   3   4   4      248.75      218.97      6.37 o 
   4   4   4       12.60       11.60      1.07 o 
   5   4   4      264.17      255.59      6.76 o 
   6   4   4      148.39      152.33      5.52 o 
   7   4   4      115.46      101.20      2.57 o 
   8   4   4       83.08       85.35      2.23 o 
   9   4   4       15.67       13.79       .74 o 
  10   4   4       19.79       20.92       .94 o 
 -10   5   4       36.91       33.18      1.43 o 
  -9   5   4       18.41       16.90       .77 o 
  -8   5   4       33.62       32.47      1.55 o 
  -7   5   4       76.28       74.13      2.89 o 
  -3   5   4      329.38      325.06     13.58 o 
  -2   5   4      193.71      176.45      6.01 o 
  -1   5   4       14.18       14.46      1.22 o 
   0   5   4       87.07       82.89      2.92 o 
   1   5   4      120.21      106.81      3.53 o 
   2   5   4       31.85       25.05      1.56 o 
   3   5   4      119.62      116.97      3.98 o 
   6   5   4       71.99       68.52      2.82 o 
   7   5   4       42.03       37.74      1.63 o 
   8   5   4        1.98        2.43       .55 o 
   9   5   4       79.43       84.84      3.17 o 
  -6  -7   5        9.80        7.93       .66 o 
  -5  -7   5       36.41       48.58      1.16 o 
  -4  -7   5      105.99      106.61      2.52 o 
  -3  -7   5       40.11       47.20      1.25 o 
  -2  -7   5       44.30       46.16      1.32 o 
  -1  -7   5        2.51        1.67       .38 o 
   0  -7   5       49.84       45.62      1.16 o 
   1  -7   5       30.37       34.70       .90 o 
   2  -7   5       31.59       29.49       .88 o 
   3  -7   5       31.31       40.02      1.30 o 
   4  -7   5        8.87       10.94       .67 o 
   5  -7   5        1.50         .18       .48 o 
  -8  -6   5       42.26       39.47      1.80 o 
  -7  -6   5       16.56       17.75      1.12 o 
  -6  -6   5        1.74        1.16       .46 o 
  -5  -6   5       17.34       16.36       .70 o 
  -4  -6   5       61.16       66.57      1.49 o 
  -3  -6   5       53.12       45.07      1.03 o 
  -2  -6   5      104.99      113.52      2.39 o 
  -1  -6   5      138.03      135.88      2.55 o 
   0  -6   5      122.39      130.26      2.45 o 
   1  -6   5       20.57       19.12       .67 o 
   2  -6   5       99.80      116.29      2.34 o 
   3  -6   5       10.64       11.81       .59 o 
   4  -6   5        9.52        8.58       .67 o 
   5  -6   5       11.73       13.22       .88 o 
   6  -6   5       15.61       11.09       .75 o 
   7  -6   5        6.87        5.36       .77 o 
 -10  -5   5       14.45       14.55      1.56 o 
  -9  -5   5        2.38        3.22       .37 o 
  -8  -5   5       84.99       81.90      2.36 o 
  -7  -5   5       44.86       41.71      1.33 o 
  -6  -5   5         .62         .68       .45 o 
  -5  -5   5        5.72        5.86       .51 o 
  -4  -5   5       92.91       93.86      1.97 o 
  -3  -5   5      238.31      235.49      4.02 o 
  -2  -5   5      248.25      237.58      4.57 o 
  -1  -5   5       37.59       35.17      1.02 o 
   0  -5   5       73.46       76.40      1.71 o 
   1  -5   5      173.70      179.05      3.43 o 
   2  -5   5      106.22      100.21      1.83 o 
   3  -5   5         .13         .04       .37 o 
   4  -5   5      127.10      125.16      2.72 o 
   5  -5   5      217.41      215.73      4.72 o 
   6  -5   5       47.38       47.58      1.48 o 
   7  -5   5         .11         .60       .51 o 
   8  -5   5       11.42        8.49       .69 o 
   9  -5   5       39.22       35.72      1.60 o 
 -11  -4   5        7.67        6.63       .38 o 
 -10  -4   5       42.69       42.52      1.13 o 
  -9  -4   5       23.97       24.58       .87 o 
  -8  -4   5       24.84       25.20       .94 o 
  -7  -4   5      153.89      143.31      3.05 o 
  -6  -4   5       33.61       30.60      1.00 o 
  -5  -4   5      200.64      187.54      3.29 o 
  -4  -4   5       20.40       19.57       .58 o 
  -3  -4   5      175.85      167.53      2.60 o 
  -2  -4   5       47.06       52.38      1.03 o 
  -1  -4   5      178.60      179.66      3.08 o 
   0  -4   5        3.59        3.47       .34 o 
   1  -4   5       18.59       15.90       .48 o 
   2  -4   5       10.61       12.47       .48 o 
   3  -4   5       32.00       28.87       .75 o 
   4  -4   5      181.73      177.08      3.97 o 
   5  -4   5      184.80      184.25      3.75 o 
   6  -4   5       97.52       81.12      1.77 o 
   7  -4   5       29.77       25.64       .90 o 
   8  -4   5      126.56      124.54      4.39 o 
   9  -4   5        7.51        6.71       .45 o 
  10  -4   5       30.18       28.81       .97 o 
 -11  -3   5       27.22       25.34       .97 o 
 -10  -3   5       62.92       62.22      1.54 o 
  -9  -3   5       47.05       43.81      1.24 o 
  -8  -3   5       11.37       10.08       .46 o 
  -7  -3   5        8.48       10.54       .44 o 
  -6  -3   5       16.12       12.91       .47 o 
  -5  -3   5      295.71      292.40      4.79 o 
  -4  -3   5      232.61      214.35      3.82 o 
  -3  -3   5       92.66      106.75      2.59 o 
  -2  -3   5       61.34       58.43      1.64 o 
  -1  -3   5      429.37      414.69      8.71 o 
   0  -3   5      177.17      182.67      4.05 o 
   1  -3   5       53.26       49.80      1.89 o 
   2  -3   5      510.06      512.76     14.14 o 
   3  -3   5      403.56      436.39      9.66 o 
   4  -3   5      108.67      104.78      3.07 o 
   5  -3   5      219.03      222.16      4.32 o 
   6  -3   5       28.68       27.89       .80 o 
   7  -3   5      195.09      200.09      4.23 o 
   8  -3   5       11.76        9.36       .60 o 
   9  -3   5        9.54        7.59       .86 o 
  10  -3   5       50.01       50.12      1.54 o 
  11  -3   5       44.95       41.24      1.70 o 
 -12  -2   5       14.49       17.01       .77 o 
 -11  -2   5       44.97       44.47      1.04 o 
 -10  -2   5       25.87       28.07       .87 o 
  -9  -2   5      225.97      231.83      4.63 o 
  -8  -2   5      199.64      208.18      3.86 o 
  -7  -2   5        5.76       10.05       .47 o 
  -6  -2   5      130.63      141.76      2.48 o 
  -5  -2   5       93.68       92.08      2.57 o 
  -4  -2   5      798.26      826.73     18.80 o 
  -3  -2   5      246.19      284.52      6.07 o 
  -2  -2   5      131.90      135.76      3.02 o 
  -1  -2   5      180.77      213.93      4.93 o 
   0  -2   5      376.61      425.72     11.98 o 
   1  -2   5     1949.72     2065.64     56.91 o 
   2  -2   5      212.09      262.30      7.40 o 
   3  -2   5      198.21      218.23      6.20 o 
   4  -2   5        6.03        5.33       .85 o 
   5  -2   5      355.28      382.27      7.18 o 
   6  -2   5      195.70      201.30      3.50 o 
   7  -2   5       19.08       24.58       .74 o 
   8  -2   5      201.58      241.23      4.80 o 
   9  -2   5       54.54       53.90      1.23 o 
  10  -2   5       83.21       94.53      3.08 o 
  11  -2   5        1.98        2.84       .56 o 
 -12  -1   5         .80         .13       .35 o 
 -11  -1   5      341.02      355.65      8.15 o 
 -10  -1   5      118.46      116.12      2.39 o 
  -9  -1   5        1.84        3.43       .41 o 
  -8  -1   5       66.85       74.99      1.75 o 
  -7  -1   5       75.19       65.08      1.29 o 
  -6  -1   5      146.70      130.07      2.57 o 
  -5  -1   5       74.23       85.62      2.26 o 
  -4  -1   5      552.94      562.42     12.47 o 
  -3  -1   5      896.58     1024.48     22.56 o 
  -2  -1   5       90.24       96.71      2.94 o 
  -1  -1   5      355.16      351.83      9.93 o 
   0  -1   5       25.47       26.36      1.21 o 
   1  -1   5      123.94      138.16      3.97 o 
   2  -1   5      516.83      520.23     14.25 o 
   3  -1   5       48.12       41.00      1.60 o 
   4  -1   5      364.66      369.78     10.06 o 
   5  -1   5      473.58      480.99     13.35 o 
   6  -1   5      185.79      184.93      3.08 o 
   7  -1   5      116.83      107.62      2.05 o 
   8  -1   5      139.16      149.77      3.86 o 
   9  -1   5       25.01       26.49       .92 o 
  10  -1   5       46.25       46.67      1.32 o 
  11  -1   5       12.76        8.67      1.43 o 
 -12   0   5         .96        1.90       .48 o 
 -11   0   5       50.04       50.56      2.49 o 
 -10   0   5       90.72      100.39      2.48 o 
  -9   0   5      418.85      407.44     11.95 o 
  -8   0   5      470.82      431.81      6.66 o 
  -7   0   5        2.98         .74       .29 o 
  -6   0   5        6.01        7.65       .28 o 
  -5   0   5        1.98        3.62       .70 o 
  -4   0   5         .97        1.50       .57 o 
  -3   0   5      317.75      312.85      6.82 o 
  -2   0   5     1397.40     1543.24     34.75 o 
  -1   0   5       20.74       43.35      1.14 o 
   0   0   5      697.63      635.68     12.45 o 
   1   0   5      115.21      112.38      3.08 o 
   2   0   5       93.18       98.08      2.11 o 
   3   0   5        3.21        4.03       .56 o 
   4   0   5       45.05       42.98      1.71 o 
   5   0   5      218.31      240.07      6.91 o 
   6   0   5      183.60      214.26      3.38 o 
   7   0   5      175.76      169.72      2.60 o 
   8   0   5      211.33      219.37      5.15 o 
   9   0   5       30.80       34.12      1.03 o 
  10   0   5       15.71       19.01       .74 o 
  11   0   5       16.42       12.42      1.04 o 
  12   0   5        1.00        -.61       .75 o 
 -12   1   5         .79         .64       .30 o 
 -11   1   5      339.32      350.10     15.27 o 
 -10   1   5      117.21      111.33      3.09 o 
  -9   1   5        1.87        3.53       .47 o 
  -8   1   5       66.61       76.25      2.16 o 
  -7   1   5       74.82       65.95      1.73 o 
  -6   1   5      146.20      128.69      2.70 o 
  -5   1   5       73.38       80.87      1.74 o 
  -4   1   5      552.00      539.57     10.65 o 
  -3   1   5      894.58      993.83     25.73 o 
  -2   1   5       90.37       94.57      2.27 o 
  -1   1   5      357.67      364.34      8.69 o 
   0   1   5       24.99       23.51       .87 o 
   1   1   5      123.69      133.75      3.04 o 
   2   1   5      515.05      521.51     12.62 o 
   3   1   5       48.84       38.95      1.11 o 
   4   1   5      365.59      350.71      7.79 o 
   5   1   5      475.58      476.36      9.38 o 
   6   1   5      185.87      184.81      3.65 o 
   7   1   5      116.85      112.98      2.95 o 
   8   1   5      139.00      154.47      4.01 o 
   9   1   5       25.18       27.57      1.13 o 
  10   1   5       45.94       47.06      1.67 o 
  11   1   5       12.83       10.45       .73 o 
  12   1   5       22.96       16.85      1.18 o 
 -12   2   5       14.46       17.94       .89 o 
 -11   2   5       44.75       43.81      1.33 o 
 -10   2   5       26.10       27.46      1.09 o 
  -9   2   5      224.91      222.95      6.04 o 
  -8   2   5      199.21      209.57      5.51 o 
  -7   2   5        5.78        9.74       .55 o 
  -6   2   5      130.31      138.00      2.88 o 
  -5   2   5       93.76       91.34      3.88 o 
  -4   2   5      796.42      845.16     23.50 o 
  -3   2   5      244.90      286.86      8.23 o 
  -2   2   5      130.38      130.76      4.02 o 
  -1   2   5      181.12      217.04      6.18 o 
   0   2   5      373.11      446.34     12.27 o 
   1   2   5     1953.01     2098.16     58.48 o 
   2   2   5      209.95      264.27      7.56 o 
   3   2   5      198.30      214.95      6.31 o 
   4   2   5        5.95        7.16       .91 o 
   5   2   5      355.82      365.35      7.21 o 
   6   2   5      194.27      192.70      4.43 o 
   7   2   5       19.49       25.47      1.01 o 
   8   2   5      201.17      241.47      6.28 o 
   9   2   5       54.64       54.16      1.60 o 
  10   2   5       84.38       97.15      2.60 o 
  11   2   5        2.04        1.56       .33 o 
 -11   3   5       27.26       25.39       .89 o 
 -10   3   5       61.39       61.41      1.79 o 
  -9   3   5       46.35       42.88      1.44 o 
  -8   3   5       11.52       10.11       .60 o 
  -7   3   5        8.55       10.12       .53 o 
  -6   3   5       16.18       13.09       .94 o 
  -5   3   5      297.29      277.43      9.43 o 
  -4   3   5      231.28      228.16      6.38 o 
  -3   3   5       93.45      110.89      3.41 o 
  -2   3   5       60.18       56.23      2.06 o 
  -1   3   5      427.51      425.04     11.82 o 
   0   3   5      178.57      194.55      5.44 o 
   1   3   5       53.76       49.87      1.79 o 
   2   3   5      510.38      508.40     14.48 o 
   3   3   5      403.66      434.69     12.39 o 
   4   3   5      109.25      105.21      5.39 o 
   5   3   5      217.62      211.49      4.26 o 
   6   3   5       28.55       26.17      1.15 o 
   7   3   5      195.87      211.57      6.45 o 
   8   3   5       11.53       10.12      1.65 o 
   9   3   5        9.46        7.33       .53 o 
  10   3   5       50.22       50.96      1.49 o 
  11   3   5       45.10       39.22      1.68 o 
 -11   4   5        7.42        5.65       .37 o 
 -10   4   5       42.57       43.71      1.30 o 
  -9   4   5       24.42       24.69      1.22 o 
  -8   4   5       24.84       26.57      1.08 o 
  -7   4   5      153.96      143.08      7.22 o 
  -6   4   5       33.59       32.61      1.70 o 
  -5   4   5      201.31      182.25      4.51 o 
  -4   4   5       20.20       19.15      1.43 o 
  -3   4   5      175.89      175.30      5.12 o 
  -2   4   5       47.63       52.20      2.03 o 
  -1   4   5      179.24      182.98      8.27 o 
   0   4   5        3.49        3.10       .78 o 
   1   4   5       18.55       17.33      1.15 o 
   2   4   5       10.36       11.98      1.01 o 
   3   4   5       32.21       27.44      1.55 o 
   4   4   5      181.28      172.66      4.30 o 
   5   4   5      184.89      179.53      4.72 o 
   6   4   5       98.25       85.32      2.29 o 
   7   4   5       29.86       26.55      1.14 o 
   8   4   5      126.08      127.80      3.32 o 
   9   4   5        7.47        6.97      1.43 o 
  10   4   5       30.87       31.20      1.38 o 
  -9   5   5        2.53        2.97       .49 o 
  -8   5   5       84.71       82.84      3.25 o 
  -7   5   5       44.81       43.39      2.02 o 
  -6   5   5         .55         .07       .79 o 
  -3   5   5      237.27      221.99     10.05 o 
  -2   5   5      250.26      224.02      6.96 o 
  -1   5   5       38.50       32.92      1.84 o 
   0   5   5       74.07       68.35      4.13 o 
   1   5   5      175.08      162.77      5.29 o 
   2   5   5      105.20       88.32      3.28 o 
   6   5   5       46.54       49.41      2.02 o 
   7   5   5         .10        -.24       .52 o 
   8   5   5       11.09        8.77       .80 o 
   9   5   5       39.33       37.37      1.53 o 
  -5  -7   6       37.18       41.53      1.11 o 
  -4  -7   6       59.58       76.25      1.85 o 
  -3  -7   6       73.19       77.49      1.77 o 
  -2  -7   6       29.45       34.02      1.07 o 
  -1  -7   6       71.77       85.03      2.18 o 
   0  -7   6      155.35      165.69      4.99 o 
   1  -7   6       39.56       40.80      1.05 o 
   2  -7   6       49.62       60.87      1.43 o 
   3  -7   6         .43         .02       .36 o 
   4  -7   6       42.84       47.76      1.50 o 
  -7  -6   6       31.38       34.45      1.70 o 
  -6  -6   6       57.53       49.17      1.42 o 
  -5  -6   6       20.99       24.72      1.04 o 
  -4  -6   6       52.17       61.72      1.51 o 
  -3  -6   6       47.26       48.02      1.16 o 
  -2  -6   6       38.97       38.80      1.00 o 
  -1  -6   6      161.47      155.80      3.09 o 
   0  -6   6      279.17      267.02      5.56 o 
   1  -6   6       38.56       39.77      1.07 o 
   2  -6   6      102.79      102.68      2.13 o 
   3  -6   6       25.81       25.85       .78 o 
   4  -6   6        6.49        5.79       .47 o 
   5  -6   6       20.78       23.50      1.27 o 
   6  -6   6       19.74       20.98      1.21 o 
   7  -6   6       12.95       15.84      1.26 o 
  -9  -5   6       16.89       18.94       .66 o 
  -8  -5   6        3.12        4.54       .71 o 
  -7  -5   6       67.07       66.00      1.77 o 
  -6  -5   6       54.82       50.84      1.36 o 
  -5  -5   6      152.19      133.81      3.39 o 
  -4  -5   6      148.34      153.82      3.03 o 
  -3  -5   6      165.44      169.90      3.19 o 
  -2  -5   6       29.09       27.55       .81 o 
  -1  -5   6       21.31       21.32       .69 o 
   0  -5   6       34.33       29.66      1.08 o 
   1  -5   6       59.30       64.43      1.52 o 
   2  -5   6      195.52      211.35      4.08 o 
   3  -5   6       94.27      100.42      1.99 o 
   4  -5   6       65.00       65.41      1.82 o 
   5  -5   6       12.81        9.48       .90 o 
   6  -5   6      160.26      151.29      3.69 o 
   7  -5   6       30.31       31.22      1.21 o 
   8  -5   6       11.28       11.16       .61 o 
 -10  -4   6       29.45       30.64       .87 o 
  -9  -4   6       12.13        9.48       .55 o 
  -8  -4   6         .17         .33       .39 o 
  -7  -4   6      265.76      259.75      5.85 o 
  -6  -4   6        6.42        6.72       .42 o 
  -5  -4   6      156.95      139.73      2.55 o 
  -4  -4   6       88.32       79.68      1.63 o 
  -3  -4   6       92.87      104.22      1.91 o 
  -2  -4   6      373.92      361.93      6.01 o 
  -1  -4   6       34.43       34.58       .74 o 
   0  -4   6       20.04       14.91       .48 o 
   1  -4   6       48.18       38.34       .82 o 
   2  -4   6       52.09       44.42       .92 o 
   3  -4   6      192.89      182.54      3.75 o 
   4  -4   6       18.68       18.15       .75 o 
   5  -4   6       15.88       14.69       .86 o 
   6  -4   6      103.41      104.98      2.48 o 
   7  -4   6       63.78       62.67      1.59 o 
   8  -4   6       69.23       66.19      2.35 o 
   9  -4   6        1.30         .95       .40 o 
  10  -4   6       16.49       15.30       .62 o 
 -11  -3   6       13.45       13.80       .59 o 
 -10  -3   6        9.29        8.35       .49 o 
  -9  -3   6       10.13       10.44       .56 o 
  -8  -3   6      414.78      410.70      8.10 o 
  -7  -3   6      259.02      260.10      6.21 o 
  -6  -3   6       18.85       18.92       .63 o 
  -5  -3   6      375.05      382.46      6.19 o 
  -4  -3   6      200.50      179.70      2.89 o 
  -3  -3   6        8.65        6.77       .59 o 
  -2  -3   6      212.32      226.10      4.27 o 
  -1  -3   6      218.27      258.78      5.51 o 
   0  -3   6      158.25      159.45      3.62 o 
   1  -3   6      147.79      152.43      4.60 o 
   2  -3   6      269.42      271.27      7.58 o 
   3  -3   6      335.55      350.71      6.92 o 
   4  -3   6       60.64       56.02      1.36 o 
   5  -3   6      395.01      388.92      6.68 o 
   6  -3   6      115.78      114.42      2.36 o 
   7  -3   6       71.08       70.94      1.59 o 
   8  -3   6        1.52        2.48       .42 o 
   9  -3   6       13.52       12.70      1.02 o 
  10  -3   6      114.36      115.01      3.22 o 
 -12  -2   6       58.61       53.75      3.09 o 
 -11  -2   6        3.81        4.94       .34 o 
 -10  -2   6       62.39       62.21      1.41 o 
  -9  -2   6      287.51      301.47      6.00 o 
  -8  -2   6       18.23       16.67       .72 o 
  -7  -2   6       30.24       25.20       .76 o 
  -6  -2   6       76.11       70.55      1.34 o 
  -5  -2   6       85.43       89.16      1.71 o 
  -4  -2   6      101.54      107.21      2.95 o 
  -3  -2   6      579.37      605.70     12.47 o 
  -2  -2   6      568.65      617.72     12.72 o 
  -1  -2   6      133.73      150.56      4.91 o 
   0  -2   6      814.13      964.06     26.84 o 
   1  -2   6      664.25      700.71     19.33 o 
   2  -2   6      226.23      233.33      6.65 o 
   3  -2   6      232.13      203.14      5.87 o 
   4  -2   6      475.34      483.94      9.08 o 
   5  -2   6      315.47      326.50      5.57 o 
   6  -2   6       49.50       43.15      1.28 o 
   7  -2   6       76.40       85.64      2.16 o 
   8  -2   6      442.21      466.50      9.09 o 
   9  -2   6       59.20       61.43      1.51 o 
  10  -2   6       24.32       23.50       .82 o 
  11  -2   6       14.17        9.83      1.92 o 
 -12  -1   6       22.42       18.66       .87 o 
 -11  -1   6       15.07       13.83       .68 o 
 -10  -1   6        7.67        7.44       .43 o 
  -9  -1   6      133.27      139.55      3.11 o 
  -8  -1   6       20.36       24.08       .79 o 
  -7  -1   6      170.69      162.17      2.86 o 
  -6  -1   6       54.52       49.06      1.02 o 
  -5  -1   6       18.19       11.72       .55 o 
  -4  -1   6      105.25       95.09      2.47 o 
  -3  -1   6      551.15      585.63     12.83 o 
  -2  -1   6      896.10      960.86     25.61 o 
  -1  -1   6     1455.97     1609.85     44.03 o 
   0  -1   6      415.42      462.86     12.54 o 
   1  -1   6      390.67      443.97     11.88 o 
   2  -1   6      242.22      242.25      7.04 o 
   3  -1   6      351.01      395.10     10.63 o 
   4  -1   6       99.48      118.65      3.56 o 
   5  -1   6       35.48       38.68       .88 o 
   6  -1   6       52.84       48.04      1.07 o 
   7  -1   6       22.67       19.13       .76 o 
   8  -1   6        3.08        3.81       .42 o 
   9  -1   6       14.08       11.38       .83 o 
  10  -1   6       91.73       94.33      2.28 o 
  11  -1   6        2.57        2.47       .38 o 
 -12   0   6        1.36        1.52       .45 o 
 -11   0   6         .11        -.24       .67 o 
 -10   0   6      289.98      280.77      5.93 o 
  -9   0   6      407.28      405.78      8.72 o 
  -8   0   6       14.19       13.42       .46 o 
  -7   0   6      254.11      244.02      3.63 o 
  -6   0   6       67.52       63.75      1.05 o 
  -5   0   6       97.61       82.28      2.27 o 
  -4   0   6      301.87      311.91      7.21 o 
  -3   0   6      112.77      119.06      4.30 o 
  -2   0   6     2043.45     2240.68     44.38 o 
  -1   0   6      694.98      825.26     17.91 o 
   0   0   6      688.96      737.16     14.46 o 
   1   0   6       44.25       38.32      1.10 o 
   2   0   6      366.84      402.22      9.18 o 
   3   0   6       39.71       48.39      1.85 o 
   4   0   6      188.26      195.31      5.67 o 
   5   0   6      997.58     1049.78     16.06 o 
   6   0   6      423.93      434.77      6.94 o 
   7   0   6       23.60       23.69       .65 o 
   8   0   6        1.84        4.18       .41 o 
   9   0   6       14.16       14.16       .69 o 
  10   0   6       60.78       62.47      2.57 o 
  11   0   6       12.77       13.48       .83 o 
 -12   1   6       22.52       18.49       .90 o 
 -11   1   6       15.04       13.74       .84 o 
 -10   1   6        7.81        6.99       .49 o 
  -9   1   6      132.64      141.03      3.74 o 
  -8   1   6       20.43       23.70      1.03 o 
  -7   1   6      169.89      164.18      4.28 o 
  -6   1   6       54.62       49.08      1.35 o 
  -5   1   6       18.80       12.07       .49 o 
  -4   1   6      105.58       90.70      2.09 o 
  -3   1   6      546.97      549.03     12.11 o 
  -2   1   6      893.93      918.30     19.89 o 
  -1   1   6     1459.42     1629.81     38.58 o 
   0   1   6      415.99      450.01      9.73 o 
   1   1   6      389.51      419.77      9.21 o 
   2   1   6      241.99      233.46      5.19 o 
   3   1   6      349.00      375.36      7.59 o 
   4   1   6       99.05      109.52      2.91 o 
   5   1   6       35.15       37.18       .86 o 
   6   1   6       52.61       48.73      1.33 o 
   7   1   6       22.19       20.07       .98 o 
   8   1   6        3.08        3.79       .57 o 
   9   1   6       13.81       11.51       .66 o 
  10   1   6       91.97       92.69      2.92 o 
  11   1   6        2.44        2.22       .43 o 
 -11   2   6        3.73        5.19       .44 o 
 -10   2   6       61.04       60.68      1.81 o 
  -9   2   6      287.48      299.03      7.84 o 
  -8   2   6       17.97       16.13       .94 o 
  -7   2   6       30.74       24.69      1.05 o 
  -6   2   6       75.18       70.30      1.78 o 
  -5   2   6       85.35       91.66      1.90 o 
  -4   2   6      101.51      112.05      5.00 o 
  -3   2   6      580.51      586.77     16.99 o 
  -2   2   6      572.78      610.09     20.74 o 
  -1   2   6      131.11      148.70      4.47 o 
   0   2   6      814.34     1010.11     27.57 o 
   1   2   6      664.93      709.11     19.83 o 
   2   2   6      226.00      233.75      6.81 o 
   3   2   6      232.79      201.38      5.98 o 
   4   2   6      474.60      469.21     11.89 o 
   5   2   6      314.38      319.09      6.28 o 
   6   2   6       49.52       40.63      1.20 o 
   7   2   6       76.47       83.22      2.35 o 
   8   2   6      441.95      454.60     11.92 o 
   9   2   6       58.99       62.16      1.80 o 
  10   2   6       24.17       24.59       .92 o 
  11   2   6       14.20       11.33       .71 o 
 -11   3   6       13.75       14.52      1.15 o 
 -10   3   6        9.48        8.41       .54 o 
  -9   3   6        9.81       11.02       .67 o 
  -8   3   6      413.63      404.10     10.58 o 
  -7   3   6      259.83      262.98      6.86 o 
  -6   3   6       19.04       19.07       .83 o 
  -5   3   6      376.69      380.77      7.37 o 
  -4   3   6      199.02      173.92      6.42 o 
  -3   3   6        8.59        6.14       .90 o 
  -2   3   6      211.76      233.17      9.99 o 
  -1   3   6      218.04      251.12      7.41 o 
   0   3   6      157.83      166.58      4.81 o 
   1   3   6      148.15      154.90      4.60 o 
   2   3   6      267.08      275.50      7.85 o 
   3   3   6      334.90      361.61     10.18 o 
   4   3   6       60.79       55.63      2.07 o 
   5   3   6      394.82      379.86      7.44 o 
   6   3   6      114.63      116.85      3.93 o 
   7   3   6       70.11       70.24      2.01 o 
   8   3   6        1.53        1.57       .44 o 
   9   3   6       13.24       13.71      1.01 o 
  10   3   6      115.99      119.97      3.11 o 
 -10   4   6       29.69       31.35      1.01 o 
  -9   4   6       11.79       10.02       .63 o 
  -8   4   6         .19         .37       .59 o 
  -7   4   6      265.21      258.31      7.24 o 
  -6   4   6        6.38        6.57       .48 o 
  -5   4   6      156.05      137.19      3.44 o 
  -4   4   6       88.38       79.41      2.95 o 
  -3   4   6       92.97      107.60      3.51 o 
  -2   4   6      374.83      351.58     10.35 o 
  -1   4   6       34.40       35.38      1.64 o 
   0   4   6       19.41       14.99      1.14 o 
   1   4   6       47.62       40.19      2.05 o 
   2   4   6       52.55       43.31      1.90 o 
   3   4   6      193.75      178.43      5.50 o 
   4   4   6       18.40       17.24       .90 o 
   5   4   6       15.89       15.31      1.13 o 
   6   4   6      103.63      108.33      2.87 o 
   7   4   6       64.01       65.22      1.84 o 
   8   4   6       68.42       67.75      1.89 o 
   9   4   6        1.19        1.09       .42 o 
  10   4   6       16.63       14.33       .62 o 
  -9   5   6       17.17       19.04       .74 o 
  -8   5   6        2.93        4.20       .80 o 
  -7   5   6       67.01       69.32      2.73 o 
  -6   5   6       54.18       51.25      2.22 o 
  -2   5   6       28.33       26.89      1.84 o 
  -1   5   6       21.51       17.96      1.48 o 
   0   5   6       34.30       25.75      2.60 o 
   1   5   6       60.26       57.43      2.47 o 
   5   5   6       12.66        8.93       .75 o 
   6   5   6      159.94      157.42      5.65 o 
   7   5   6       30.62       33.72      1.51 o 
   8   5   6       11.26       11.15       .67 o 
  -5  -7   7        9.88        3.85      1.11 o 
  -4  -7   7       74.49       70.81      1.73 o 
  -3  -7   7        1.63        3.43       .40 o 
  -2  -7   7        3.51        2.78       .40 o 
  -1  -7   7       23.60       24.51      1.08 o 
   0  -7   7       21.57       25.85       .95 o 
   1  -7   7       13.93       11.95       .59 o 
   2  -7   7       49.94       42.91      1.17 o 
   3  -7   7        9.00        8.83       .66 o 
   4  -7   7         .86        1.67       .96 o 
  -7  -6   7       31.58       29.13      2.12 o 
  -6  -6   7       46.58       48.33      2.21 o 
  -5  -6   7       51.76       54.41      1.79 o 
  -4  -6   7       29.43       26.60       .86 o 
  -3  -6   7       25.29       31.39       .89 o 
  -2  -6   7        4.38        4.77       .61 o 
  -1  -6   7       29.57       32.13      1.16 o 
   0  -6   7       94.83       97.90      3.06 o 
   1  -6   7      115.02      118.98      2.56 o 
   2  -6   7       31.36       33.65       .90 o 
   3  -6   7         .93        -.18       .39 o 
   4  -6   7       19.02       23.46       .92 o 
   5  -6   7       25.77       28.33      1.73 o 
   6  -6   7        4.50        4.63      1.06 o 
  -9  -5   7       22.50       21.87      1.42 o 
  -8  -5   7       19.75       17.77       .69 o 
  -7  -5   7        3.22        5.11       .54 o 
  -6  -5   7       58.36       50.94      1.48 o 
  -5  -5   7      180.22      183.76      5.44 o 
  -4  -5   7       32.55       25.50      1.07 o 
  -3  -5   7       34.96       35.78       .95 o 
  -2  -5   7       38.32       41.41      1.03 o 
  -1  -5   7      189.63      183.30      3.43 o 
   0  -5   7       27.30       26.85       .74 o 
   1  -5   7      184.96      177.74      3.48 o 
   2  -5   7      119.14      111.39      2.26 o 
   3  -5   7      105.96      107.30      2.75 o 
   4  -5   7       46.95       51.26      1.24 o 
   5  -5   7       16.39       14.88       .90 o 
   6  -5   7         .89         .67       .63 o 
   7  -5   7      105.18      100.39      2.89 o 
   8  -5   7        9.55        9.88       .62 o 
 -10  -4   7       13.51       16.60       .62 o 
  -9  -4   7       27.25       29.32       .90 o 
  -8  -4   7       28.88       24.76       .89 o 
  -7  -4   7      153.26      147.59      3.05 o 
  -6  -4   7      109.78       99.94      2.02 o 
  -5  -4   7       32.13       33.04       .93 o 
  -4  -4   7      162.18      147.10      3.05 o 
  -3  -4   7      302.10      292.31      5.85 o 
  -2  -4   7       81.89       74.07      1.39 o 
  -1  -4   7       70.48       55.95      1.15 o 
   0  -4   7       35.73       30.03       .71 o 
   1  -4   7       59.01       52.89      1.02 o 
   2  -4   7      245.30      239.93      4.87 o 
   3  -4   7       59.84       52.73      1.41 o 
   4  -4   7        6.06        6.38       .60 o 
   5  -4   7      153.69      162.79      3.67 o 
   6  -4   7       61.91       62.74      1.59 o 
   7  -4   7       38.66       40.02      1.15 o 
   8  -4   7        6.92        6.53       .45 o 
   9  -4   7       27.98       25.51      1.43 o 
 -11  -3   7       10.60       12.35       .51 o 
 -10  -3   7       22.61       22.53       .77 o 
  -9  -3   7       44.81       41.08      1.16 o 
  -8  -3   7       34.67       35.11      1.09 o 
  -7  -3   7        3.96        2.94       .41 o 
  -6  -3   7       97.34       89.58      1.52 o 
  -5  -3   7      238.47      220.71      3.32 o 
  -4  -3   7      196.88      187.95      2.93 o 
  -3  -3   7      223.04      224.76      4.22 o 
  -2  -3   7        8.01        5.90       .32 o 
  -1  -3   7        9.07       13.12       .65 o 
   0  -3   7       19.89       20.07       .69 o 
   1  -3   7      109.27      111.43      2.16 o 
   2  -3   7      183.13      170.65      3.00 o 
   3  -3   7      135.57      132.55      2.49 o 
   4  -3   7       35.71       27.92       .78 o 
   5  -3   7       39.23       32.19       .86 o 
   6  -3   7      140.45      155.86      3.10 o 
   7  -3   7       46.76       54.65      1.46 o 
   8  -3   7       10.19       10.64       .65 o 
   9  -3   7        2.87        2.40       .43 o 
  10  -3   7       42.29       42.94      1.27 o 
 -11  -2   7       25.86       28.04       .81 o 
 -10  -2   7       59.55       64.29      1.43 o 
  -9  -2   7        5.35        8.20       .41 o 
  -8  -2   7      755.09      790.31     16.88 o 
  -7  -2   7       63.68       51.98      1.48 o 
  -6  -2   7       93.37       98.74      1.78 o 
  -5  -2   7        1.56        1.03       .28 o 
  -4  -2   7       91.33       92.69      1.86 o 
  -3  -2   7      106.91      112.97      2.62 o 
  -2  -2   7       78.06       85.97      2.39 o 
  -1  -2   7      131.78      131.10      3.99 o 
   0  -2   7      505.64      501.64     14.04 o 
   1  -2   7      610.25      664.62     18.48 o 
   2  -2   7        5.04        5.76       .85 o 
   3  -2   7      347.96      313.56      5.03 o 
   4  -2   7       99.52      105.58      1.96 o 
   5  -2   7       33.48       31.85       .80 o 
   6  -2   7      341.03      369.69      8.75 o 
   7  -2   7      519.47      620.21     12.10 o 
   8  -2   7      135.69      142.51      2.88 o 
   9  -2   7       58.93       60.13      1.40 o 
  10  -2   7        7.20        7.35       .60 o 
 -12  -1   7       25.79       26.76      1.02 o 
 -11  -1   7       12.41       13.82       .67 o 
 -10  -1   7       42.03       47.49      1.12 o 
  -9  -1   7      288.00      305.16      6.50 o 
  -8  -1   7       14.17       12.72       .58 o 
  -7  -1   7      304.45      299.64      5.17 o 
  -6  -1   7      383.53      384.93      6.05 o 
  -5  -1   7       74.56       82.25      2.46 o 
  -4  -1   7      101.11      113.55      2.89 o 
  -3  -1   7       85.83       88.16      2.30 o 
  -2  -1   7      300.50      312.30      8.64 o 
  -1  -1   7      111.92      119.92      3.62 o 
   0  -1   7      434.83      467.13     12.67 o 
   1  -1   7      499.57      574.79     15.54 o 
   2  -1   7      657.77      772.18     20.58 o 
   3  -1   7      243.64      265.76      7.39 o 
   4  -1   7       70.55       77.45      1.49 o 
   5  -1   7      107.07      105.85      1.96 o 
   6  -1   7       49.52       47.10      1.15 o 
   7  -1   7       73.15       75.22      2.95 o 
   8  -1   7      120.71      136.03      3.61 o 
   9  -1   7       98.43      100.50      2.24 o 
  10  -1   7        2.62        2.35       .36 o 
  11  -1   7       49.97       40.06      2.39 o 
 -12   0   7         .04         .66       .34 o 
 -11   0   7         .00        -.01       .62 o 
 -10   0   7       92.06       88.10      2.42 o 
  -9   0   7      108.55      115.83      2.56 o 
  -8   0   7      663.36      661.11     19.08 o 
  -7   0   7      279.87      260.84      4.93 o 
  -6   0   7       22.03       24.53       .63 o 
  -5   0   7      150.48      174.87      2.61 o 
  -4   0   7      126.07      123.97      3.14 o 
  -3   0   7      100.06      111.64      5.28 o 
  -2   0   7     1135.85     1134.53     31.07 o 
  -1   0   7      646.35      616.94     16.97 o 
   0   0   7       22.81       20.68      1.22 o 
   1   0   7      102.70      113.58      3.45 o 
   2   0   7        6.80       12.65       .91 o 
   3   0   7     1543.66     1672.97     45.49 o 
   4   0   7      236.89      234.62      3.68 o 
   5   0   7       85.98       88.77      1.53 o 
   6   0   7       80.16       89.19      1.50 o 
   7   0   7      447.88      451.79     10.41 o 
   8   0   7      306.56      301.51      6.36 o 
   9   0   7         .26        -.15       .42 o 
  10   0   7       39.66       39.52      1.80 o 
  11   0   7       30.83       28.89      1.07 o 
 -12   1   7       25.91       29.46      1.30 o 
 -11   1   7       12.50       13.83       .78 o 
 -10   1   7       42.32       44.40      1.39 o 
  -9   1   7      288.95      297.13      7.81 o 
  -8   1   7       13.97       13.53       .72 o 
  -7   1   7      303.77      311.24      7.82 o 
  -6   1   7      385.13      386.41      8.70 o 
  -5   1   7       75.44       81.13      1.69 o 
  -4   1   7      102.13      104.91      2.71 o 
  -3   1   7       84.50       77.83      2.13 o 
  -2   1   7      304.06      302.53      6.68 o 
  -1   1   7      110.60      117.48      3.11 o 
   0   1   7      434.47      451.30      9.82 o 
   1   1   7      499.71      556.81     12.06 o 
   2   1   7      657.60      731.41     15.96 o 
   3   1   7      245.13      253.31      5.72 o 
   4   1   7       71.55       79.53      1.73 o 
   5   1   7      106.40      106.32      3.05 o 
   6   1   7       49.94       51.55      1.92 o 
   7   1   7       73.51       77.64      2.14 o 
   8   1   7      121.34      139.00      3.65 o 
   9   1   7       98.85       96.29      2.74 o 
  10   1   7        2.77        1.94       .54 o 
  11   1   7       49.79       47.27      2.46 o 
 -11   2   7       25.69       26.73      1.38 o 
 -10   2   7       59.25       62.34      1.83 o 
  -9   2   7        4.96        7.87       .53 o 
  -8   2   7      760.12      788.41     20.31 o 
  -7   2   7       63.97       54.32      1.65 o 
  -6   2   7       93.25      101.11      2.40 o 
  -5   2   7        1.56        1.03       .37 o 
  -4   2   7       92.36       93.12      2.66 o 
  -3   2   7      106.70      107.76      3.50 o 
  -2   2   7       79.70       80.91      3.89 o 
  -1   2   7      129.82      130.87      4.01 o 
   0   2   7      504.26      513.91     14.40 o 
   1   2   7      612.33      679.86     18.97 o 
   2   2   7        5.10        6.16       .90 o 
   3   2   7      346.65      305.13      6.00 o 
   4   2   7      101.14      106.30      2.22 o 
   5   2   7       33.99       32.97      1.00 o 
   6   2   7      341.66      373.35      9.60 o 
   7   2   7      520.55      603.15     15.87 o 
   8   2   7      134.64      142.35      3.78 o 
   9   2   7       59.32       61.29      1.77 o 
  10   2   7        6.99        7.41       .47 o 
 -11   3   7       10.47       12.65      1.05 o 
 -10   3   7       22.74       23.35      1.28 o 
  -9   3   7       44.53       40.10      1.35 o 
  -8   3   7       34.43       34.47      1.44 o 
  -7   3   7        3.84        2.78       .53 o 
  -6   3   7       97.51       88.75      2.13 o 
  -5   3   7      239.54      224.18      4.38 o 
  -4   3   7      197.07      183.44      3.96 o 
  -3   3   7      221.81      222.42      6.60 o 
  -2   3   7        8.15        5.59       .55 o 
  -1   3   7        9.16       14.70      1.79 o 
   0   3   7       19.95       19.42      1.30 o 
   1   3   7      109.00      103.96      2.88 o 
   2   3   7      184.73      169.94      4.85 o 
   3   3   7      133.81      124.67      2.61 o 
   4   3   7       34.93       27.84       .90 o 
   5   3   7       39.19       32.68      1.02 o 
   6   3   7      140.44      160.79      4.17 o 
   7   3   7       47.06       53.31      1.65 o 
   8   3   7       10.09        9.07      1.67 o 
   9   3   7        2.77        2.00       .45 o 
  10   3   7       41.41       41.62      1.25 o 
 -10   4   7       13.41       16.86       .71 o 
  -9   4   7       26.50       28.38      1.01 o 
  -8   4   7       29.09       26.10      1.01 o 
  -7   4   7      151.20      147.25      3.91 o 
  -6   4   7      109.58      101.41      2.73 o 
  -5   4   7       32.71       34.04      1.20 o 
  -4   4   7      162.26      145.63      3.60 o 
  -3   4   7      302.82      289.58      9.20 o 
  -2   4   7       82.83       76.71      2.68 o 
  -1   4   7       71.46       56.45      3.26 o 
   0   4   7       35.53       30.58      1.54 o 
   1   4   7       59.37       49.78      2.10 o 
   2   4   7      247.05      229.32      7.04 o 
   3   4   7       60.93       52.96      1.58 o 
   4   4   7        5.97        5.97       .64 o 
   5   4   7      153.61      165.86      4.32 o 
   6   4   7       62.19       64.11      1.83 o 
   7   4   7       39.29       41.06      1.29 o 
   8   4   7        7.02        6.58       .49 o 
   9   4   7       28.11       27.07       .89 o 
  -9   5   7       22.68       20.80      1.16 o 
  -8   5   7       19.76       17.31       .81 o 
  -7   5   7        3.43        4.85       .75 o 
  -6   5   7       57.33       50.91      2.22 o 
   4   5   7       46.50       47.01      2.12 o 
   5   5   7       16.40       14.58      1.02 o 
   6   5   7         .94         .26       .52 o 
   7   5   7      105.78      109.32      3.87 o 
   8   5   7        9.48        9.48      1.53 o 
  -4  -7   8        3.68        4.62       .81 o 
  -3  -7   8       27.07       27.18       .84 o 
  -2  -7   8       10.22        7.67       .47 o 
  -1  -7   8       64.30       66.64      2.01 o 
   0  -7   8       10.84       11.95       .82 o 
   1  -7   8      125.22      136.23      3.80 o 
   2  -7   8      125.89      133.45      3.72 o 
   3  -7   8       34.83       39.26      1.93 o 
  -6  -6   8        6.83       10.25      1.03 o 
  -5  -6   8       10.82        9.15      1.12 o 
  -4  -6   8       26.08       32.21      1.16 o 
  -3  -6   8        7.69        6.60       .42 o 
  -2  -6   8       33.20       33.10      1.10 o 
  -1  -6   8       20.10       16.81       .86 o 
   0  -6   8       40.31       39.40      1.49 o 
   1  -6   8       19.50       19.50       .74 o 
   2  -6   8      177.00      171.94      4.78 o 
   3  -6   8       34.46       35.49      1.34 o 
   4  -6   8        6.66        5.60      1.01 o 
   5  -6   8        7.45        6.05      1.19 o 
   6  -6   8       52.17       53.78      2.35 o 
  -8  -5   8       51.05       44.78      1.69 o 
  -7  -5   8       10.61       11.92       .62 o 
  -6  -5   8       17.21       13.03       .81 o 
  -5  -5   8       84.99       86.18      2.53 o 
  -4  -5   8      244.47      263.89     10.15 o 
  -3  -5   8       87.42       80.37      2.37 o 
  -2  -5   8       90.17       82.66      1.77 o 
  -1  -5   8      281.98      274.27      5.35 o 
   0  -5   8       21.52       20.43       .71 o 
   1  -5   8       61.17       68.05      1.71 o 
   2  -5   8       55.18       55.15      1.51 o 
   3  -5   8       55.14       61.09      1.68 o 
   4  -5   8       35.66       35.26      2.19 o 
   5  -5   8       22.59       19.33       .96 o 
   6  -5   8       54.18       51.94      2.57 o 
   7  -5   8       12.49       10.02       .67 o 
 -10  -4   8       15.88       15.41       .60 o 
  -9  -4   8        1.46         .59       .37 o 
  -8  -4   8       11.05       10.88       .58 o 
  -7  -4   8        5.99        7.03       .52 o 
  -6  -4   8       10.06       12.83       .60 o 
  -5  -4   8       25.77       27.12      1.04 o 
  -4  -4   8       43.83       42.19      1.10 o 
  -3  -4   8      324.92      291.38      7.26 o 
  -2  -4   8       14.06       12.54       .62 o 
  -1  -4   8       15.29       12.89       .79 o 
   0  -4   8      101.91       93.91      2.31 o 
   1  -4   8       80.63       77.00      1.68 o 
   2  -4   8      140.13      116.24      3.12 o 
   3  -4   8      127.98      121.19      2.61 o 
   4  -4   8      325.79      320.91      7.29 o 
   5  -4   8        9.86        6.73       .48 o 
   6  -4   8      138.44      144.27      3.27 o 
   7  -4   8       55.14       57.18      1.48 o 
   8  -4   8       20.55       18.18       .70 o 
   9  -4   8       16.63       15.08      1.45 o 
 -11  -3   8       17.68       16.01       .97 o 
 -10  -3   8       10.83       11.14       .58 o 
  -9  -3   8        5.94        9.40       .50 o 
  -8  -3   8       10.73       11.69       .59 o 
  -7  -3   8      484.37      481.05     10.42 o 
  -6  -3   8      445.07      430.56      7.87 o 
  -5  -3   8       85.27       82.13      1.49 o 
  -4  -3   8       63.26       65.31      1.23 o 
  -3  -3   8      117.58      107.36      2.02 o 
  -2  -3   8       35.79       43.62      1.32 o 
  -1  -3   8      203.67      187.15      3.24 o 
   0  -3   8       14.22       11.83       .44 o 
   1  -3   8      276.99      287.33      4.77 o 
   2  -3   8      373.09      354.06      6.05 o 
   3  -3   8      138.11      114.60      2.03 o 
   4  -3   8      109.80      104.00      1.91 o 
   5  -3   8       85.24       82.19      2.18 o 
   6  -3   8      207.67      239.35      5.28 o 
   7  -3   8       28.46       28.25       .95 o 
   8  -3   8       27.36       25.76       .87 o 
   9  -3   8       15.20       13.34       .63 o 
  10  -3   8       15.16       14.20       .85 o 
 -11  -2   8       58.60       61.34      2.79 o 
 -10  -2   8       14.11       16.94       .62 o 
  -9  -2   8        2.85        3.59       .32 o 
  -8  -2   8       59.83       75.07      1.93 o 
  -7  -2   8      129.41      147.22      4.31 o 
  -6  -2   8       40.56       45.15      1.00 o 
  -5  -2   8        1.08         .87       .29 o 
  -4  -2   8       79.41       87.40      1.45 o 
  -3  -2   8      442.93      446.05      8.18 o 
  -2  -2   8      839.28      820.13     17.54 o 
  -1  -2   8       12.55       13.32       .72 o 
   0  -2   8      401.51      383.93      8.10 o 
   1  -2   8      640.08      631.31     12.04 o 
   2  -2   8      354.59      344.93      5.85 o 
   3  -2   8      344.56      342.22      5.77 o 
   4  -2   8      227.12      217.41      3.60 o 
   5  -2   8      220.66      241.19      6.19 o 
   6  -2   8      112.86      129.60      3.36 o 
   7  -2   8       64.64       72.52      1.58 o 
   8  -2   8       24.79       22.46       .79 o 
   9  -2   8       39.78       35.50       .95 o 
  10  -2   8       28.46       25.53      1.15 o 
 -11  -1   8       15.32       17.39       .72 o 
 -10  -1   8         .07        -.44       .44 o 
  -9  -1   8       75.06       69.76      1.66 o 
  -8  -1   8      622.81      624.47     13.23 o 
  -7  -1   8       33.85       33.48       .92 o 
  -6  -1   8      108.99      100.83      1.81 o 
  -5  -1   8       86.91       89.58      1.64 o 
  -4  -1   8      332.93      358.53      7.06 o 
  -3  -1   8      153.10      150.27      5.13 o 
  -2  -1   8      402.23      404.74     10.97 o 
  -1  -1   8      259.87      282.55      7.88 o 
   0  -1   8       12.70       14.16      1.09 o 
   1  -1   8      504.38      514.49     13.94 o 
   2  -1   8       22.23       29.92      1.54 o 
   3  -1   8       20.58       16.05       .56 o 
   4  -1   8      116.20      113.91      2.12 o 
   5  -1   8       68.12       65.02      1.36 o 
   6  -1   8      179.47      184.99      4.01 o 
   7  -1   8      184.09      208.11      4.52 o 
   8  -1   8       45.87       47.87      1.26 o 
   9  -1   8       10.86       13.58       .72 o 
  10  -1   8       40.40       36.37      1.51 o 
 -12   0   8        3.39        3.37       .46 o 
 -11   0   8       74.64       91.80      2.81 o 
 -10   0   8         .15         .17       .73 o 
  -9   0   8         .91        1.10       .38 o 
  -8   0   8      347.58      342.48      8.10 o 
  -7   0   8         .42         .96       .32 o 
  -6   0   8       19.32       16.52       .49 o 
  -5   0   8       56.91       47.65       .85 o 
  -4   0   8       59.58       53.64       .95 o 
  -3   0   8      363.75      344.59     11.58 o 
  -2   0   8      344.98      308.66     10.39 o 
  -1   0   8      944.70      923.42     25.25 o 
   0   0   8      651.24      648.06     21.55 o 
   1   0   8      107.46       99.42      3.39 o 
   2   0   8      134.23      115.30      3.59 o 
   3   0   8       51.14       35.12       .72 o 
   4   0   8         .15         .84       .44 o 
   5   0   8       66.16       68.18      1.66 o 
   6   0   8       80.74       72.23      2.05 o 
   7   0   8       31.74       29.31       .96 o 
   8   0   8      176.07      180.34      3.88 o 
   9   0   8        1.60         .16       .75 o 
  10   0   8       15.51       18.09      1.17 o 
  11   0   8       85.18       75.69      4.00 o 
 -11   1   8       15.38       16.99       .70 o 
 -10   1   8         .06        -.33       .46 o 
  -9   1   8       75.04       68.77      3.11 o 
  -8   1   8      617.53      611.33     15.91 o 
  -7   1   8       32.66       33.88      1.27 o 
  -6   1   8      109.33      106.50      4.38 o 
  -5   1   8       86.40       86.66      1.85 o 
  -4   1   8      332.77      349.70      8.02 o 
  -3   1   8      153.35      150.40      2.62 o 
  -2   1   8      402.44      379.62      8.49 o 
  -1   1   8      260.06      274.22      6.12 o 
   0   1   8       12.48       12.90       .79 o 
   1   1   8      502.53      493.01     10.81 o 
   2   1   8       22.81       31.35      1.04 o 
   3   1   8       20.76       16.62       .63 o 
   4   1   8      115.65      117.78      3.81 o 
   5   1   8       68.55       67.90      1.90 o 
   6   1   8      180.63      188.89      4.88 o 
   7   1   8      183.00      206.95      5.43 o 
   8   1   8       45.92       47.64      1.34 o 
   9   1   8       10.92       13.78       .95 o 
  10   1   8       40.35       37.10      2.76 o 
 -11   2   8       58.09       61.05      2.33 o 
 -10   2   8       14.17       16.89       .80 o 
  -9   2   8        2.87        3.72       .51 o 
  -8   2   8       60.32       73.47      2.18 o 
  -7   2   8      129.64      150.82      4.11 o 
  -6   2   8       40.22       45.69      1.72 o 
  -5   2   8        1.04         .55       .35 o 
  -4   2   8       80.28       86.03      1.91 o 
  -3   2   8      446.24      443.93     10.06 o 
  -2   2   8      841.54      785.33     22.03 o 
  -1   2   8       12.80       11.98       .60 o 
   0   2   8      400.84      394.09      9.65 o 
   1   2   8      639.85      650.89     14.26 o 
   2   2   8      354.48      347.42      6.63 o 
   3   2   8      343.70      329.86      6.53 o 
   4   2   8      228.89      213.96      4.85 o 
   5   2   8      219.87      250.07      6.35 o 
   6   2   8      112.42      127.35      3.47 o 
   7   2   8       64.86       72.08      2.05 o 
   8   2   8       24.69       23.18       .95 o 
   9   2   8       39.79       37.18      1.17 o 
  10   2   8       28.21       26.48      1.07 o 
 -11   3   8       17.46       16.17       .82 o 
 -10   3   8       10.80       12.06       .69 o 
  -9   3   8        6.06        9.29       .56 o 
  -8   3   8       10.99       11.86       .69 o 
  -7   3   8      481.65      495.45     12.53 o 
  -6   3   8      445.64      448.77     11.24 o 
  -5   3   8       85.51       81.48      1.90 o 
  -4   3   8       63.23       63.13      1.54 o 
  -3   3   8      117.32      104.65      2.57 o 
  -2   3   8       36.17       43.02      1.27 o 
  -1   3   8      203.01      183.52      6.81 o 
   0   3   8       14.52       11.57       .70 o 
   1   3   8      279.99      304.32      6.66 o 
   2   3   8      370.67      354.27      6.81 o 
   3   3   8      139.11      113.93      2.40 o 
   4   3   8      109.35      101.67      3.48 o 
   5   3   8       85.14       83.78      2.30 o 
   6   3   8      207.33      238.95      6.24 o 
   7   3   8       28.95       30.18      1.07 o 
   8   3   8       27.43       27.60      1.17 o 
   9   3   8       15.30       13.20       .73 o 
  10   3   8       15.00       14.18       .95 o 
 -10   4   8       15.95       17.09       .65 o 
  -9   4   8        1.54         .54       .43 o 
  -8   4   8       10.74       10.59       .66 o 
  -7   4   8        5.85        6.64       .53 o 
  -6   4   8       10.07       11.86       .73 o 
  -5   4   8       25.63       28.11      2.22 o 
  -4   4   8       44.54       41.84      1.34 o 
  -3   4   8      323.85      279.57      5.58 o 
  -2   4   8       14.25       12.10       .73 o 
  -1   4   8       15.25       13.88      1.86 o 
   0   4   8      100.97       93.55      3.26 o 
   1   4   8       79.91       75.40      2.07 o 
   2   4   8      139.07      111.23      3.84 o 
   3   4   8      127.26      118.97      3.23 o 
   4   4   8      327.15      323.34      8.34 o 
   5   4   8       10.18        7.46       .52 o 
   6   4   8      138.29      145.66      3.86 o 
   7   4   8       54.47       58.79      1.68 o 
   8   4   8       20.75       18.56       .80 o 
   9   4   8       16.65       17.78      1.02 o 
  -8   5   8       51.80       47.00      1.35 o 
  -7   5   8       10.20       11.64       .68 o 
  -6   5   8       16.96       13.50      1.18 o 
  -5   5   8       84.21       82.53      3.44 o 
   3   5   8       54.73       53.73      2.34 o 
   5   5   8       22.47       19.60      1.11 o 
   7   5   8       12.55        8.43       .81 o 
  -2  -7   9       35.24       34.58      2.32 o 
  -1  -7   9       44.62       47.38      2.17 o 
   0  -7   9        9.03        7.17       .94 o 
   1  -7   9      129.64      122.86      7.16 o 
  -6  -6   9        7.13        3.99      1.17 o 
  -5  -6   9        6.37        8.56      1.03 o 
  -4  -6   9        1.32         .83      1.02 o 
  -3  -6   9        4.87        4.98       .89 o 
  -2  -6   9       13.80       16.83      1.22 o 
  -1  -6   9       10.63        8.20       .71 o 
   0  -6   9        1.03        1.26       .44 o 
   1  -6   9       33.62       29.94      1.11 o 
   2  -6   9       14.47       13.77       .79 o 
   3  -6   9       38.56       37.68      2.07 o 
   4  -6   9       20.83       23.89      1.63 o 
   5  -6   9       31.00       34.43      1.78 o 
  -8  -5   9        4.85        3.94       .84 o 
  -7  -5   9        1.91        3.18       .44 o 
  -6  -5   9       60.21       60.38      1.51 o 
  -5  -5   9        1.88        1.76       .56 o 
  -4  -5   9       14.44       14.64       .87 o 
  -3  -5   9      101.32      109.80      4.52 o 
  -2  -5   9       18.61       17.93      1.25 o 
  -1  -5   9      118.18      102.73      2.95 o 
   0  -5   9        5.43        5.07       .91 o 
   1  -5   9       17.90       17.06      1.38 o 
   2  -5   9       17.60       16.02      1.98 o 
   3  -5   9      196.83      194.95      5.22 o 
   4  -5   9       19.49       20.01      1.12 o 
   5  -5   9       34.99       37.72      2.12 o 
   6  -5   9       19.61       20.53       .75 o 
   7  -5   9       27.19       28.88      1.09 o 
  -9  -4   9        9.54        8.89       .50 o 
  -8  -4   9        9.40        7.96       .64 o 
  -7  -4   9         .31         .64       .73 o 
  -6  -4   9       94.39       95.58      2.24 o 
  -5  -4   9       72.15       57.38      1.50 o 
  -4  -4   9      504.95      479.83     12.78 o 
  -3  -4   9       59.61       62.07      1.97 o 
  -2  -4   9      241.54      235.15      5.37 o 
  -1  -4   9       40.14       34.88      1.21 o 
   0  -4   9       76.88       76.50      1.55 o 
   1  -4   9      105.51      103.04      1.98 o 
   2  -4   9      188.19      178.05      3.86 o 
   3  -4   9        1.75        2.42       .50 o 
   4  -4   9       65.32       65.12      2.04 o 
   5  -4   9      225.86      233.16      5.22 o 
   6  -4   9       19.31       17.77       .94 o 
   7  -4   9       26.60       26.26      1.07 o 
   8  -4   9         .63         .74       .38 o 
 -10  -3   9       21.12       22.43       .87 o 
  -9  -3   9        7.09        5.39       .44 o 
  -8  -3   9        1.27         .73       .43 o 
  -7  -3   9        9.24       10.12       .62 o 
  -6  -3   9      499.54      477.76     10.40 o 
  -5  -3   9      108.47      107.23      2.04 o 
  -4  -3   9      244.72      249.82      4.26 o 
  -3  -3   9      536.02      495.93      8.18 o 
  -2  -3   9      152.61      153.72      2.98 o 
  -1  -3   9       21.07       18.70       .65 o 
   0  -3   9       71.45       63.83      1.17 o 
   1  -3   9       15.26       15.18       .52 o 
   2  -3   9       55.92       52.08      1.04 o 
   3  -3   9      215.23      196.48      3.76 o 
   4  -3   9      170.36      168.94      4.04 o 
   5  -3   9       14.13       15.12       .81 o 
   6  -3   9       71.97       76.48      1.89 o 
   7  -3   9       58.64       59.27      1.52 o 
   8  -3   9       60.47       59.85      1.88 o 
   9  -3   9        2.98        2.85       .46 o 
 -11  -2   9       10.56       13.13       .79 o 
 -10  -2   9        1.29        1.66       .28 o 
  -9  -2   9       46.17       48.36      1.16 o 
  -8  -2   9       24.22       31.59       .84 o 
  -7  -2   9      103.09      103.44      2.18 o 
  -6  -2   9        9.11        6.80       .43 o 
  -5  -2   9        9.43        9.89       .41 o 
  -4  -2   9       89.88       99.93      1.64 o 
  -3  -2   9      103.93      111.66      1.99 o 
  -2  -2   9       43.86       45.85      1.26 o 
  -1  -2   9       85.11       78.81      1.54 o 
   0  -2   9       47.95       58.06      1.20 o 
   1  -2   9      117.24      116.24      2.14 o 
   2  -2   9      105.47      110.72      1.93 o 
   3  -2   9      111.91      126.82      2.34 o 
   4  -2   9       69.56       61.13      1.19 o 
   5  -2   9       48.81       57.48      1.49 o 
   6  -2   9      226.03      252.07      4.72 o 
   7  -2   9       79.25       88.92      1.96 o 
   8  -2   9        7.06        5.45       .81 o 
   9  -2   9       61.36       60.66      1.45 o 
 -11  -1   9        8.84        6.45       .60 o 
 -10  -1   9       60.73       62.22      1.56 o 
  -9  -1   9       40.77       39.76      1.08 o 
  -8  -1   9       13.81       17.10       .81 o 
  -7  -1   9       30.75       31.98      1.24 o 
  -6  -1   9      101.08      104.21      1.96 o 
  -5  -1   9        6.66        6.65       .40 o 
  -4  -1   9      202.66      202.70      3.28 o 
  -3  -1   9        4.49        4.64       .32 o 
  -2  -1   9      212.36      202.68      3.66 o 
  -1  -1   9      238.85      221.48      3.82 o 
   0  -1   9      210.62      188.02      3.52 o 
   1  -1   9      121.14      122.61      2.20 o 
   2  -1   9        5.42        3.46       .30 o 
   3  -1   9       69.04       79.89      1.54 o 
   4  -1   9      104.15      106.67      2.32 o 
   5  -1   9      140.51      130.71      4.48 o 
   6  -1   9       92.92       93.56      2.67 o 
   7  -1   9      167.37      181.69      4.85 o 
   8  -1   9      100.66      108.82      2.21 o 
   9  -1   9      117.54      127.70      3.00 o 
  10  -1   9       36.68       30.15      1.27 o 
 -11   0   9         .23         .32       .46 o 
 -10   0   9       17.04       16.71      1.24 o 
  -9   0   9      118.16      106.14      2.85 o 
  -8   0   9         .02         .60       .43 o 
  -7   0   9      357.27      321.01      5.86 o 
  -6   0   9      132.70      115.47      2.41 o 
  -5   0   9        1.16        1.01       .29 o 
  -4   0   9        5.31        5.66       .27 o 
  -3   0   9      716.11      717.42     11.56 o 
  -2   0   9       39.49       37.17       .90 o 
  -1   0   9      207.93      186.96      2.97 o 
   0   0   9      202.64      186.47      2.95 o 
   1   0   9      355.17      375.79      6.09 o 
   2   0   9      215.89      209.76      3.46 o 
   3   0   9       10.17        9.95       .41 o 
   4   0   9      209.98      214.58      4.55 o 
   5   0   9         .03         .12       .30 o 
   6   0   9       56.68       52.70      1.95 o 
   7   0   9      114.34      124.80      2.76 o 
   8   0   9        8.07        9.49       .54 o 
   9   0   9       29.56       23.05      1.40 o 
  10   0   9       39.46       28.23      1.09 o 
 -11   1   9        8.72        6.57      1.27 o 
 -10   1   9       60.39       57.35      1.97 o 
  -9   1   9       41.42       38.33      1.26 o 
  -8   1   9       13.80       16.19       .92 o 
  -7   1   9       31.24       33.74      1.19 o 
  -6   1   9      103.26      113.05      3.49 o 
  -5   1   9        7.27        6.18       .43 o 
  -4   1   9      201.95      202.77      5.30 o 
  -3   1   9        4.79        4.83       .40 o 
  -2   1   9      209.76      199.66      4.19 o 
  -1   1   9      238.37      219.46      4.57 o 
   0   1   9      208.57      188.83      3.54 o 
   1   1   9      122.11      123.95      2.87 o 
   2   1   9        5.50        3.45       .33 o 
   3   1   9       68.82       77.78      2.19 o 
   4   1   9      103.81      116.24      4.16 o 
   5   1   9      140.50      145.15      5.09 o 
   6   1   9       94.90       97.18      3.77 o 
   7   1   9      167.16      183.45      6.81 o 
   8   1   9      100.76      101.94      2.77 o 
   9   1   9      116.46      126.62      4.68 o 
  10   1   9       36.86       35.15      1.96 o 
 -11   2   9       10.52       12.72       .71 o 
 -10   2   9        1.25        2.37       .41 o 
  -9   2   9       45.60       47.36      1.50 o 
  -8   2   9       24.17       29.55      1.13 o 
  -7   2   9      102.65      100.53      2.83 o 
  -6   2   9        9.15        6.89       .53 o 
  -5   2   9        9.54       10.24       .57 o 
  -4   2   9       91.26       99.46      3.94 o 
  -3   2   9      105.21      110.13      2.33 o 
  -2   2   9       44.04       44.33      1.12 o 
  -1   2   9       85.63       78.43      1.75 o 
   0   2   9       47.95       58.12      1.35 o 
   1   2   9      117.39      117.48      2.40 o 
   2   2   9      104.74      110.08      2.28 o 
   3   2   9      111.66      130.67     10.90 o 
   4   2   9       70.07       65.98      1.80 o 
   5   2   9       48.69       56.40      1.71 o 
   6   2   9      225.50      245.75      6.53 o 
   7   2   9       79.33       87.71      2.46 o 
   8   2   9        6.88        3.89       .79 o 
   9   2   9       61.87       59.32      1.69 o 
 -10   3   9       21.16       22.69       .91 o 
  -9   3   9        7.04        5.25       .48 o 
  -8   3   9        1.30         .88       .57 o 
  -7   3   9        8.93        9.60       .57 o 
  -6   3   9      497.23      498.26     12.39 o 
  -5   3   9      109.35      107.78      2.94 o 
  -4   3   9      244.89      237.68      6.55 o 
  -3   3   9      534.12      479.84     10.30 o 
  -2   3   9      152.51      149.61      3.06 o 
  -1   3   9       21.28       19.29       .96 o 
   0   3   9       71.89       63.49      1.46 o 
   1   3   9       15.27       15.02       .63 o 
   2   3   9       56.29       53.44      1.26 o 
   3   3   9      215.16      202.00      9.06 o 
   4   3   9      170.15      176.19      4.49 o 
   5   3   9       14.24       15.48       .83 o 
   6   3   9       71.32       77.29      2.18 o 
   7   3   9       58.49       60.39      1.75 o 
   8   3   9       60.54       63.82      2.49 o 
   9   3   9        2.81        1.89       .40 o 
  -9   4   9        9.62       10.08       .61 o 
  -8   4   9        9.10        7.41       .53 o 
  -7   4   9         .27         .94       .46 o 
  -6   4   9       94.07       96.15      2.63 o 
  -5   4   9       71.45       58.37      1.73 o 
  -4   4   9      503.90      474.71     12.44 o 
  -3   4   9       59.24       60.90      1.82 o 
  -2   4   9      241.09      235.41      6.81 o 
  -1   4   9       40.13       35.30      1.02 o 
   0   4   9       77.55       77.33      1.89 o 
   1   4   9      106.56      101.65      2.77 o 
   2   4   9      188.71      177.56      4.65 o 
   3   4   9        1.82        1.05       .74 o 
   4   4   9       65.87       66.30      2.73 o 
   5   4   9      225.36      242.61      6.17 o 
   6   4   9       18.95       18.38      1.28 o 
   7   4   9       26.62       27.59      1.51 o 
   8   4   9         .67        -.21       .41 o 
  -8   5   9        4.81        4.34       .67 o 
  -7   5   9        1.96        3.32       .45 o 
  -6   5   9       59.17       62.64      1.76 o 
  -5   5   9        1.87         .97       .85 o 
  -4   5   9       14.54       15.01      1.26 o 
   2   5   9       17.50       15.16      1.05 o 
   3   5   9      197.11      184.28      7.07 o 
   4   5   9       19.52       17.97      1.21 o 
   5   5   9       34.49       34.39      1.57 o 
   6   5   9       19.48       18.93      1.03 o 
   7   5   9       26.81       29.03      1.31 o 
  -5  -6  10       19.57       19.12      1.24 o 
  -4  -6  10       10.79        8.95      1.04 o 
  -3  -6  10       97.49      105.54      4.24 o 
  -2  -6  10         .81         .82       .96 o 
  -1  -6  10        3.89        4.31       .86 o 
   0  -6  10        6.38        6.72       .78 o 
   1  -6  10         .88         .29       .75 o 
   2  -6  10       19.89       21.57      1.91 o 
   3  -6  10       36.00       35.37      1.84 o 
   4  -6  10       30.42       26.87      1.57 o 
  -7  -5  10       37.78       39.20      1.09 o 
  -6  -5  10        4.64        4.67       .44 o 
  -5  -5  10       25.35       23.85       .82 o 
  -4  -5  10        8.95        8.68       .52 o 
  -3  -5  10      181.00      175.35      5.36 o 
  -2  -5  10       13.71       13.77       .85 o 
  -1  -5  10       60.48       60.73      2.30 o 
   0  -5  10       67.40       60.74      1.55 o 
   1  -5  10      131.20      116.46      2.94 o 
   2  -5  10       13.08        9.77       .71 o 
   3  -5  10      114.73      122.13      3.40 o 
   4  -5  10       14.44       12.28       .78 o 
   5  -5  10       67.57       59.78      1.45 o 
   6  -5  10       92.48       97.08      2.69 o 
  -9  -4  10       27.58       27.08      1.07 o 
  -8  -4  10       22.73       21.40       .88 o 
  -7  -4  10       15.10       15.43       .74 o 
  -6  -4  10       27.73       28.66       .94 o 
  -5  -4  10       89.09       79.41      1.92 o 
  -4  -4  10       40.36       42.03      1.21 o 
  -3  -4  10       12.49       17.49       .81 o 
  -2  -4  10       46.07       44.45      1.22 o 
  -1  -4  10       76.65       66.60      1.65 o 
   0  -4  10       45.46       41.42      1.11 o 
   1  -4  10       57.34       50.21      1.18 o 
   2  -4  10         .67        1.05       .38 o 
   3  -4  10      109.06      105.16      2.43 o 
   4  -4  10        3.70        3.44       .44 o 
   5  -4  10      205.69      223.55      6.93 o 
   6  -4  10        3.09        3.66       .48 o 
   7  -4  10        9.85       11.47       .68 o 
   8  -4  10        1.26        1.80       .85 o 
 -10  -3  10        5.58        8.44       .84 o 
  -9  -3  10       15.25       12.08       .98 o 
  -8  -3  10       58.51       55.89      1.70 o 
  -7  -3  10       57.63       61.20      2.26 o 
  -6  -3  10        3.14        2.95       .47 o 
  -5  -3  10        5.97        7.35       .47 o 
  -4  -3  10       27.30       27.09       .80 o 
  -3  -3  10      316.71      287.46      5.28 o 
  -2  -3  10       84.78       86.63      2.00 o 
  -1  -3  10      218.18      215.23      3.76 o 
   0  -3  10      180.36      183.54      3.28 o 
   1  -3  10       49.61       48.44      1.04 o 
   2  -3  10      583.81      583.08     12.48 o 
   3  -3  10      295.78      298.54      7.22 o 
   4  -3  10       37.79       34.82      1.09 o 
   5  -3  10       80.30       84.47      2.00 o 
   6  -3  10      272.01      293.53      7.87 o 
   7  -3  10       48.11       52.03      1.51 o 
   8  -3  10       66.88       72.97      2.68 o 
 -10  -2  10        7.17        7.67       .43 o 
  -9  -2  10       33.84       33.16       .86 o 
  -8  -2  10      270.46      285.87      6.80 o 
  -7  -2  10      120.29      125.68      2.59 o 
  -6  -2  10      195.72      203.97      4.45 o 
  -5  -2  10      346.97      338.02      6.28 o 
  -4  -2  10      117.38      108.83      2.32 o 
  -3  -2  10       13.37       12.80       .51 o 
  -2  -2  10      639.60      654.50      9.78 o 
  -1  -2  10      176.38      168.85      4.06 o 
   0  -2  10       31.91       29.40       .84 o 
   1  -2  10      206.07      225.15      4.51 o 
   2  -2  10       87.08       80.55      2.16 o 
   3  -2  10       57.02       64.33      1.72 o 
   4  -2  10       77.97       88.89      2.36 o 
   5  -2  10       17.44       15.45       .95 o 
   6  -2  10      108.04      118.53      2.31 o 
   7  -2  10      115.46      131.59      2.73 o 
   8  -2  10        4.39        6.24       .60 o 
   9  -2  10       17.45       16.49       .74 o 
 -10  -1  10        1.82        1.46       .31 o 
  -9  -1  10       31.39       35.51      1.48 o 
  -8  -1  10       77.66       80.70      1.86 o 
  -7  -1  10       79.52       74.54      1.79 o 
  -6  -1  10      234.98      238.71      5.19 o 
  -5  -1  10       55.04       55.44      1.74 o 
  -4  -1  10       90.75       90.04      1.66 o 
  -3  -1  10      277.86      268.99      4.32 o 
  -2  -1  10       31.88       29.91       .86 o 
  -1  -1  10       61.39       55.02      1.19 o 
   0  -1  10       87.48       95.92      1.80 o 
   1  -1  10       73.36       76.51      1.51 o 
   2  -1  10      226.24      214.68      3.95 o 
   3  -1  10       50.66       42.56       .97 o 
   4  -1  10       53.93       57.46      1.83 o 
   5  -1  10       44.50       62.67      1.51 o 
   6  -1  10      118.98      144.30      2.92 o 
   7  -1  10       28.18       32.51       .98 o 
   8  -1  10       29.29       31.93       .98 o 
   9  -1  10        5.95        4.04       .42 o 
 -11   0  10       40.16       44.26      1.69 o 
 -10   0  10         .03         .10       .63 o 
  -9   0  10         .58         .44       .75 o 
  -8   0  10       49.20       53.13      1.33 o 
  -7   0  10       22.93       21.28       .84 o 
  -6   0  10      572.81      529.20     10.70 o 
  -5   0  10       92.41       80.34      1.31 o 
  -4   0  10        1.32        1.44       .30 o 
  -3   0  10       58.96       61.73      1.13 o 
  -2   0  10       19.62       26.62       .65 o 
  -1   0  10      128.79      126.43      2.15 o 
   0   0  10      166.02      141.77      2.39 o 
   1   0  10      101.45       91.03      1.52 o 
   2   0  10       12.91       18.75       .55 o 
   3   0  10        2.83        4.84       .44 o 
   4   0  10      153.45      159.98      2.70 o 
   5   0  10        7.70        4.25       .43 o 
   6   0  10        8.03        8.86       .48 o 
   7   0  10       32.75       26.56       .86 o 
   8   0  10       25.06       36.18      3.19 o 
   9   0  10      275.48      297.92      8.60 o 
  10   0  10      152.05      134.24      6.88 o 
 -11   1  10         .01        -.22       .67 o 
 -10   1  10        1.79        1.14       .36 o 
  -9   1  10       31.56       32.70      1.33 o 
  -8   1  10       77.07       75.55      2.73 o 
  -7   1  10       79.65       72.75      2.11 o 
  -6   1  10      236.36      241.43      6.23 o 
  -5   1  10       54.92       56.08      4.00 o 
  -4   1  10       92.09       95.61      2.54 o 
  -3   1  10      277.90      275.42      6.98 o 
  -2   1  10       30.91       29.36      1.12 o 
  -1   1  10       60.82       54.46      1.60 o 
   0   1  10       87.17       96.30      2.57 o 
   1   1  10       73.65       79.22      2.13 o 
   2   1  10      226.96      221.70      5.61 o 
   3   1  10       51.24       43.29      1.41 o 
   4   1  10       54.47       60.76      2.42 o 
   5   1  10       45.75       62.76      1.87 o 
   6   1  10      120.00      139.01      5.03 o 
   7   1  10       28.60       30.50      1.02 o 
   8   1  10       29.27       29.96      1.34 o 
   9   1  10        6.10        3.44       .70 o 
 -10   2  10        7.07        7.17       .61 o 
  -9   2  10       33.71       32.81      1.10 o 
  -8   2  10      270.89      286.27      7.42 o 
  -7   2  10      120.45      125.23      3.38 o 
  -6   2  10      195.87      200.61      5.34 o 
  -5   2  10      348.49      349.12      8.82 o 
  -4   2  10      117.95      113.40      3.05 o 
  -3   2  10       13.42       13.05       .87 o 
  -2   2  10      640.89      649.56     16.77 o 
  -1   2  10      176.21      159.64      4.28 o 
   0   2  10       32.02       29.53      1.37 o 
   1   2  10      206.09      224.23      8.49 o 
   2   2  10       87.25       82.29      2.26 o 
   3   2  10       57.76       68.04      1.89 o 
   4   2  10       78.57       89.16      2.67 o 
   5   2  10       17.33       16.82       .86 o 
   6   2  10      107.19      116.20      3.17 o 
   7   2  10      115.29      131.54      3.47 o 
   8   2  10        4.40        5.39       .85 o 
   9   2  10       17.75       16.04       .85 o 
 -10   3  10        5.87        6.80       .65 o 
  -9   3  10       15.74       13.10       .69 o 
  -8   3  10       58.29       54.09      1.63 o 
  -7   3  10       57.46       63.20      1.79 o 
  -6   3  10        3.22        3.50       .53 o 
  -5   3  10        6.04        7.05       .69 o 
  -4   3  10       27.38       27.01      1.60 o 
  -3   3  10      317.08      308.83      7.60 o 
  -2   3  10       84.13       84.24      3.21 o 
  -1   3  10      219.61      212.83      6.46 o 
   0   3  10      180.43      180.62      4.78 o 
   1   3  10       49.96       49.22      1.75 o 
   2   3  10      582.99      608.56     15.03 o 
   3   3  10      294.08      327.30      7.96 o 
   4   3  10       37.87       33.76      1.24 o 
   5   3  10       80.17       82.40      2.49 o 
   6   3  10      274.53      306.99     10.84 o 
   7   3  10       47.52       51.23      1.53 o 
   8   3  10       66.54       72.80      1.99 o 
  -9   4  10       27.22       26.80       .88 o 
  -8   4  10       22.67       21.65       .85 o 
  -7   4  10       15.27       15.75      1.08 o 
  -6   4  10       27.96       28.90      1.07 o 
  -5   4  10       87.65       77.74      2.23 o 
  -4   4  10       40.30       41.64      1.36 o 
  -3   4  10       12.47       16.61      1.03 o 
  -2   4  10       46.22       44.90      1.38 o 
  -1   4  10       75.88       64.41      1.90 o 
   0   4  10       45.33       41.58      1.34 o 
   1   4  10       57.14       53.61      1.56 o 
   2   4  10         .61         .11       .83 o 
   3   4  10      109.17      103.91      2.96 o 
   4   4  10        3.51        3.46       .52 o 
   5   4  10      205.93      226.49      5.81 o 
   6   4  10        3.19        2.90       .49 o 
   7   4  10        9.63       10.21      1.87 o 
   8   4  10        1.24         .10       .50 o 
  -7   5  10       37.71       38.15      1.62 o 
  -6   5  10        4.63        5.02       .48 o 
  -5   5  10       25.04       25.61       .95 o 
  -4   5  10        8.55        9.48       .68 o 
  -3   5  10      179.20      170.94      6.56 o 
  -2   5  10       14.03       14.38      1.41 o 
  -1   5  10       61.33       61.24      2.46 o 
   0   5  10       67.60       62.43      2.42 o 
   1   5  10      131.46      117.51      4.40 o 
   2   5  10       12.98        9.45       .91 o 
   3   5  10      113.74      122.00      4.56 o 
   4   5  10       14.51       12.34       .75 o 
   5   5  10       66.96       55.99      3.14 o 
   6   5  10       91.30       95.58      3.60 o 
  -4  -6  11        7.68        9.06       .92 o 
  -3  -6  11        7.56        6.48       .93 o 
  -2  -6  11        2.82        4.82       .92 o 
  -1  -6  11       11.92        7.51      1.33 o 
   0  -6  11        4.27        4.58       .92 o 
   1  -6  11       63.98       52.25      4.62 o 
   2  -6  11        8.20        6.77       .92 o 
  -6  -5  11        7.87        7.39       .46 o 
  -5  -5  11       13.55       14.31       .66 o 
  -4  -5  11        9.76        7.60       .49 o 
  -3  -5  11       10.60       10.22       .60 o 
  -2  -5  11       57.72       53.82      1.39 o 
  -1  -5  11         .94         .27       .42 o 
   0  -5  11       29.41       26.12      1.02 o 
   1  -5  11       10.14        9.96       .53 o 
   2  -5  11       16.23       16.56       .90 o 
   3  -5  11        6.87        7.02       .48 o 
   4  -5  11       79.27       78.59      1.85 o 
   5  -5  11       12.40        9.70       .52 o 
  -8  -4  11       39.74       45.92      1.37 o 
  -7  -4  11        2.38        4.44       .47 o 
  -6  -4  11        4.30        3.13       .42 o 
  -5  -4  11       93.15       97.69      2.30 o 
  -4  -4  11       41.88       47.33      1.31 o 
  -3  -4  11       24.34       19.58       .85 o 
  -2  -4  11      156.94      149.73      3.36 o 
  -1  -4  11       56.34       55.43      1.44 o 
   0  -4  11       13.95       14.19       .72 o 
   1  -4  11       35.40       31.88      1.00 o 
   2  -4  11       33.28       31.10       .90 o 
   3  -4  11       40.48       36.11      1.08 o 
   4  -4  11       58.82       58.60      1.87 o 
   5  -4  11       47.32       43.59      1.17 o 
   6  -4  11       15.29       14.66       .66 o 
   7  -4  11       61.47       52.33      1.86 o 
  -9  -3  11         .11         .22       .38 o 
  -8  -3  11       24.43       25.70       .97 o 
  -7  -3  11       33.38       34.76      1.61 o 
  -6  -3  11      117.10      132.85      4.43 o 
  -5  -3  11       40.92       41.82      1.34 o 
  -4  -3  11      182.70      192.09      4.29 o 
  -3  -3  11      245.01      233.01      5.16 o 
  -2  -3  11       39.98       41.63      1.24 o 
  -1  -3  11       41.24       42.06      2.05 o 
   0  -3  11       50.72       50.54      1.91 o 
   1  -3  11      122.70      130.15      3.58 o 
   2  -3  11      263.14      254.41     10.72 o 
   3  -3  11       79.71       77.89      2.24 o 
   4  -3  11       77.97       83.49      3.23 o 
   5  -3  11      280.24      292.38      7.65 o 
   6  -3  11       39.24       41.02      1.14 o 
   7  -3  11         .07        -.41       .41 o 
   8  -3  11        5.65        4.59       .50 o 
 -10  -2  11       11.60       14.08       .92 o 
  -9  -2  11       54.85       51.70      1.85 o 
  -8  -2  11       72.92       84.39      2.10 o 
  -7  -2  11      150.23      159.87      3.53 o 
  -6  -2  11       11.34       14.02       .62 o 
  -5  -2  11      109.71      124.06      2.55 o 
  -4  -2  11       70.15       72.23      1.44 o 
  -3  -2  11       48.51       49.85      1.26 o 
  -2  -2  11       99.97      104.01      2.69 o 
  -1  -2  11      425.02      420.84      7.83 o 
   0  -2  11       51.79       51.81      1.60 o 
   1  -2  11       24.20       23.23       .81 o 
   2  -2  11       61.94       54.62      1.34 o 
   3  -2  11       57.84       59.13      1.88 o 
   4  -2  11      233.00      230.39      4.77 o 
   5  -2  11       32.15       35.36       .92 o 
   6  -2  11      202.52      221.39      4.46 o 
   7  -2  11       48.38       46.89      1.13 o 
   8  -2  11      191.41      175.88      6.79 o 
 -10  -1  11       37.37       39.60      2.14 o 
  -9  -1  11       21.03       23.86       .82 o 
  -8  -1  11       11.55       12.14       .54 o 
  -7  -1  11       75.59       66.39      1.58 o 
  -6  -1  11       22.35       21.66      1.29 o 
  -5  -1  11       97.78       96.88      2.38 o 
  -4  -1  11       19.13       18.54       .71 o 
  -3  -1  11       27.12       29.81       .81 o 
  -2  -1  11       55.57       55.54      1.27 o 
  -1  -1  11      143.91      127.21      2.37 o 
   0  -1  11       99.83       95.65      1.96 o 
   1  -1  11       99.83       99.56      2.32 o 
   2  -1  11       19.76       24.75       .86 o 
   3  -1  11       73.20       74.24      2.62 o 
   4  -1  11       45.43       39.52      1.24 o 
   5  -1  11       79.59       81.57      1.77 o 
   6  -1  11       18.64       19.33       .79 o 
   7  -1  11       23.37       21.26       .79 o 
   8  -1  11       16.47       17.94       .77 o 
   9  -1  11        6.16        2.89       .52 o 
 -10   0  11        3.46        2.78       .47 o 
  -9   0  11       58.70       63.33      2.53 o 
  -8   0  11      141.00      143.52      5.29 o 
  -7   0  11        5.58        5.70       .42 o 
  -6   0  11       77.21       63.28      1.56 o 
  -5   0  11      220.59      201.72      3.38 o 
  -4   0  11      486.04      463.40      7.96 o 
  -3   0  11      326.67      319.64      6.01 o 
  -2   0  11       73.21       69.89      1.23 o 
  -1   0  11      316.13      308.12      5.84 o 
   0   0  11      296.24      246.75      4.30 o 
   1   0  11       66.88       60.43      1.15 o 
   2   0  11      502.48      503.03      8.17 o 
   3   0  11       42.71       42.80      1.24 o 
   4   0  11        3.57        1.76       .40 o 
   5   0  11        3.80        4.19       .42 o 
   6   0  11        1.73         .98       .38 o 
   7   0  11         .32        -.24       .73 o 
   8   0  11       24.73       27.85      1.21 o 
   9   0  11       13.83       12.23       .65 o 
 -10   1  11       37.25       38.88      2.34 o 
  -9   1  11       20.79       23.58      1.02 o 
  -8   1  11       11.60       10.59       .82 o 
  -7   1  11       75.20       62.80      1.69 o 
  -6   1  11       21.71       20.57       .98 o 
  -5   1  11       97.01       97.34      2.66 o 
  -4   1  11       18.73       18.70      2.00 o 
  -3   1  11       27.45       32.98      1.10 o 
  -2   1  11       55.91       57.97      1.66 o 
  -1   1  11      143.97      133.58      3.46 o 
   0   1  11      100.08      100.95      2.67 o 
   1   1  11      100.04      105.14      2.78 o 
   2   1  11       19.81       26.41      1.03 o 
   3   1  11       72.53       76.63      2.13 o 
   4   1  11       45.70       40.25      1.36 o 
   5   1  11       80.07       80.15      2.28 o 
   6   1  11       18.85       17.91       .85 o 
   7   1  11       22.91       20.43      1.09 o 
   8   1  11       16.36       18.10       .96 o 
   9   1  11        6.15        3.61       .60 o 
 -10   2  11       11.59       12.61       .74 o 
  -9   2  11       54.52       51.49      1.48 o 
  -8   2  11       71.51       81.32      2.31 o 
  -7   2  11      150.95      166.51      4.27 o 
  -6   2  11       11.50       15.14      1.70 o 
  -5   2  11      109.87      125.81      4.94 o 
  -4   2  11       70.58       72.71      2.32 o 
  -3   2  11       47.82       49.22      2.38 o 
  -2   2  11      100.06      104.91      2.86 o 
  -1   2  11      427.67      439.07     10.94 o 
   0   2  11       53.01       53.51      1.65 o 
   1   2  11       23.68       21.63      1.06 o 
   2   2  11       61.03       55.26      1.67 o 
   3   2  11       58.22       60.73      1.74 o 
   4   2  11      232.99      227.95      5.96 o 
   5   2  11       31.79       34.37      1.21 o 
   6   2  11      203.17      223.81      5.74 o 
   7   2  11       47.62       46.55      1.43 o 
   8   2  11      191.97      183.19      4.18 o 
  -9   3  11         .12        -.13       .38 o 
  -8   3  11       24.33       24.67       .93 o 
  -7   3  11       33.65       35.19      1.53 o 
  -6   3  11      116.02      130.86      3.99 o 
  -5   3  11       40.77       40.88      2.81 o 
  -4   3  11      183.45      189.32      5.04 o 
  -3   3  11      244.41      228.32      6.06 o 
  -2   3  11       40.16       39.97      1.53 o 
  -1   3  11       42.31       41.30      1.37 o 
   0   3  11       50.28       49.43      1.59 o 
   1   3  11      122.45      135.63      3.56 o 
   2   3  11      263.04      260.21      8.59 o 
   3   3  11       79.47       81.57      2.22 o 
   4   3  11       78.06       84.59      2.34 o 
   5   3  11      280.89      291.48      8.98 o 
   6   3  11       39.45       40.13      1.30 o 
   7   3  11         .06        -.34       .47 o 
   8   3  11        5.74        4.34       .49 o 
  -8   4  11       39.22       45.05      1.33 o 
  -7   4  11        2.55        3.52       .47 o 
  -6   4  11        4.29        3.61       .46 o 
  -5   4  11       92.87      100.08      3.99 o 
  -4   4  11       42.68       50.28      1.51 o 
  -3   4  11       24.29       20.01       .93 o 
  -2   4  11      156.41      143.53      3.92 o 
  -1   4  11       55.57       54.32      1.65 o 
   0   4  11       13.36       13.52       .83 o 
   1   4  11       35.35       32.53      1.21 o 
   2   4  11       33.13       32.28      1.10 o 
   3   4  11       40.83       37.03      2.39 o 
   4   4  11       59.26       58.09      2.10 o 
   5   4  11       47.67       42.33      1.33 o 
   6   4  11       15.50       14.46       .86 o 
   7   4  11       60.64       51.68      2.48 o 
  -6   5  11        7.92        8.61       .54 o 
  -5   5  11       13.51       14.87      1.53 o 
  -4   5  11        9.75        7.72       .54 o 
  -3   5  11       10.47        9.76       .68 o 
  -2   5  11       57.11       53.19      1.62 o 
  -1   5  11        1.06        -.17       .61 o 
   0   5  11       29.21       27.19      1.63 o 
   1   5  11       10.03        9.93      1.48 o 
   2   5  11       16.15       15.70      1.05 o 
   3   5  11        7.04        6.90       .55 o 
   4   5  11       78.90       79.92      5.85 o 
   5   5  11       12.22       10.33      1.32 o 
  -5  -5  12        6.23        7.76       .46 o 
  -4  -5  12       39.00       39.30      1.15 o 
  -3  -5  12       49.14       43.42      1.15 o 
  -2  -5  12       15.26       13.78       .68 o 
  -1  -5  12       10.79       10.53       .57 o 
   0  -5  12       27.19       29.53       .89 o 
   1  -5  12       10.73        7.40       .50 o 
   2  -5  12       61.25       54.40      1.50 o 
   3  -5  12       10.16        8.61       .50 o 
   4  -5  12       15.03       14.03       .80 o 
  -7  -4  12       16.53       15.12       .66 o 
  -6  -4  12        5.31        6.45       .43 o 
  -5  -4  12        8.39       10.18       .60 o 
  -4  -4  12       60.62       62.11      1.58 o 
  -3  -4  12       65.44       63.24      1.84 o 
  -2  -4  12       54.26       55.77      1.43 o 
  -1  -4  12       52.64       51.81      1.36 o 
   0  -4  12       43.07       48.24      1.29 o 
   1  -4  12       37.87       38.31      1.19 o 
   2  -4  12       76.76       82.75      2.93 o 
   3  -4  12      129.63      121.80      4.44 o 
   4  -4  12       23.54       22.05       .81 o 
   5  -4  12        7.46        6.92       .45 o 
   6  -4  12       27.14       27.41       .84 o 
  -8  -3  12        1.10         .36       .42 o 
  -7  -3  12       40.15       47.70      2.98 o 
  -6  -3  12       72.90       71.10      3.02 o 
  -5  -3  12       23.16       24.11      1.21 o 
  -4  -3  12        7.36        6.10       .49 o 
  -3  -3  12      295.15      318.91      6.98 o 
  -2  -3  12       66.88       64.01      3.38 o 
  -1  -3  12      120.46      117.75      3.50 o 
   0  -3  12      144.30      161.10      3.59 o 
   1  -3  12      108.24      114.15      2.67 o 
   2  -3  12       73.65       71.60      2.10 o 
   3  -3  12       10.89       12.18       .66 o 
   4  -3  12       68.88       59.32      2.00 o 
   5  -3  12        6.67        6.19       .48 o 
   6  -3  12       37.67       37.36      1.09 o 
   7  -3  12        9.92        9.46       .52 o 
  -9  -2  12       11.23       11.19       .79 o 
  -8  -2  12        7.11        7.22       .52 o 
  -7  -2  12       57.76       66.64      1.72 o 
  -6  -2  12       18.79       26.20       .88 o 
  -5  -2  12       95.99      102.33      2.35 o 
  -4  -2  12        6.77        6.62       .40 o 
  -3  -2  12      175.95      199.23      4.05 o 
  -2  -2  12      246.94      269.62      8.15 o 
  -1  -2  12      107.04      119.35      4.08 o 
   0  -2  12       70.21       82.12      2.06 o 
   1  -2  12       44.93       49.47      1.86 o 
   2  -2  12       43.18       45.63      1.15 o 
   3  -2  12       51.19       56.44      1.43 o 
   4  -2  12       98.42      103.16      2.33 o 
   5  -2  12       57.09       55.84      2.63 o 
   6  -2  12       42.69       36.83      1.01 o 
   7  -2  12      116.04      114.39      4.14 o 
   8  -2  12        7.06        3.09      1.13 o 
  -9  -1  12        5.62        4.25      1.23 o 
  -8  -1  12       40.89       45.92      1.43 o 
  -7  -1  12      143.02      144.66      3.11 o 
  -6  -1  12       11.30       11.56       .80 o 
  -5  -1  12       65.50       68.34      1.46 o 
  -4  -1  12       98.12       93.65      2.17 o 
  -3  -1  12      344.61      348.89      7.53 o 
  -2  -1  12        7.25        6.67       .42 o 
  -1  -1  12       61.62       63.45      1.70 o 
   0  -1  12      118.94      122.29      3.93 o 
   1  -1  12       16.84       16.67      1.01 o 
   2  -1  12        3.88        4.64       .41 o 
   3  -1  12       18.52       20.52       .79 o 
   4  -1  12       17.79       19.40      1.02 o 
   5  -1  12      137.06      142.60      3.14 o 
   6  -1  12       11.07       12.02       .98 o 
   7  -1  12       54.60       49.59      1.23 o 
   8  -1  12       48.76       39.51      1.44 o 
 -10   0  12       76.37       86.49      4.46 o 
  -9   0  12         .43        2.19       .59 o 
  -8   0  12       12.57        7.89       .90 o 
  -7   0  12       25.85       27.67      1.62 o 
  -6   0  12         .19         .10       .41 o 
  -5   0  12      345.97      336.50      8.28 o 
  -4   0  12      137.89      138.62      3.08 o 
  -3   0  12      235.45      223.33      3.72 o 
  -2   0  12       31.48       26.09       .67 o 
  -1   0  12       53.81       59.62      1.24 o 
   0   0  12      344.70      338.81      7.26 o 
   1   0  12       61.77       59.28      1.63 o 
   2   0  12      195.03      197.80      3.51 o 
   3   0  12       49.00       45.42      1.80 o 
   4   0  12         .87         .28       .39 o 
   5   0  12       51.39       51.88      1.67 o 
   6   0  12       14.70       13.76      1.22 o 
   7   0  12       23.17       24.11      1.21 o 
   8   0  12       73.47       58.98      2.12 o 
  -9   1  12        5.62        5.37       .69 o 
  -8   1  12       41.17       44.45      1.59 o 
  -7   1  12      141.98      136.48      3.32 o 
  -6   1  12       11.03       10.57       .69 o 
  -5   1  12       65.96       67.87      1.97 o 
  -4   1  12       99.03       93.90      2.57 o 
  -3   1  12      346.50      354.16      9.06 o 
  -2   1  12        6.99        5.74       .48 o 
  -1   1  12       61.61       64.77      1.89 o 
   0   1  12      117.70      124.11      3.36 o 
   1   1  12       16.77       16.59       .89 o 
   2   1  12        3.82        4.50       .49 o 
   3   1  12       18.63       21.20       .89 o 
   4   1  12       17.50       16.71       .80 o 
   5   1  12      136.91      143.13      3.36 o 
   6   1  12       10.94       13.04       .90 o 
   7   1  12       54.96       50.43      3.39 o 
   8   1  12       48.92       39.78      1.76 o 
  -9   2  12       11.19       11.82       .80 o 
  -8   2  12        7.26        5.91       .49 o 
  -7   2  12       57.69       66.25      1.89 o 
  -6   2  12       19.31       26.79      1.06 o 
  -5   2  12       96.09      100.62      2.74 o 
  -4   2  12        6.82        6.46       .55 o 
  -3   2  12      175.42      192.61      5.18 o 
  -2   2  12      248.09      263.98      7.01 o 
  -1   2  12      105.73      118.90      3.25 o 
   0   2  12       69.16       79.14      2.28 o 
   1   2  12       45.04       50.01      1.59 o 
   2   2  12       43.74       45.98      1.45 o 
   3   2  12       50.69       54.90      1.72 o 
   4   2  12       98.42      102.31      4.03 o 
   5   2  12       57.23       56.07      2.29 o 
   6   2  12       42.61       36.54      1.45 o 
   7   2  12      117.09      116.48      3.03 o 
  -8   3  12        1.08         .59       .44 o 
  -7   3  12       40.44       46.99      1.41 o 
  -6   3  12       72.04       70.77      3.01 o 
  -5   3  12       23.26       24.27      1.98 o 
  -4   3  12        7.26        6.07       .49 o 
  -3   3  12      293.67      311.42      8.23 o 
  -2   3  12       67.02       61.06      1.87 o 
  -1   3  12      120.84      113.63      3.16 o 
   0   3  12      144.40      154.93      4.20 o 
   1   3  12      108.34      116.55      5.01 o 
   2   3  12       73.70       69.93      3.02 o 
   3   3  12       10.78       13.32       .99 o 
   4   3  12       69.18       62.84      2.64 o 
   5   3  12        6.77        5.61       .94 o 
   6   3  12       37.81       37.97      2.99 o 
   7   3  12        9.96       10.13       .60 o 
  -7   4  12       17.14       16.60       .69 o 
  -6   4  12        5.43        6.72       .46 o 
  -5   4  12        8.27       10.39       .65 o 
  -4   4  12       60.51       63.45      1.83 o 
  -3   4  12       65.88       63.20      1.85 o 
  -2   4  12       53.76       53.52      2.03 o 
  -1   4  12       51.76       49.57      1.55 o 
   0   4  12       42.96       48.54      1.71 o 
   1   4  12       37.86       39.18      1.53 o 
   2   4  12       77.49       85.11      3.57 o 
   3   4  12      129.72      123.10      5.32 o 
   4   4  12       23.38       22.64       .93 o 
   5   4  12        7.29        6.28       .51 o 
   6   4  12       27.40       28.04       .93 o 
  -5   5  12        6.20        7.68       .53 o 
  -4   5  12       38.72       38.30      1.19 o 
  -3   5  12       48.63       43.73      2.42 o 
  -2   5  12       15.51       13.56       .77 o 
  -1   5  12       10.88       10.10       .62 o 
   0   5  12       27.16       30.63      1.03 o 
   1   5  12       10.69        7.69       .54 o 
   2   5  12       60.96       54.15      2.14 o 
   3   5  12       10.34        9.07      1.32 o 
   4   5  12       15.02       14.00       .79 o 
  -4  -5  13       21.63       21.62       .83 o 
  -3  -5  13        4.82        4.88       .39 o 
  -2  -5  13       40.76       41.36      1.07 o 
  -1  -5  13       18.93       20.05       .70 o 
   0  -5  13        3.46        2.11       .40 o 
   1  -5  13       12.98       11.77       .79 o 
   2  -5  13       27.45       27.12       .92 o 
  -6  -4  13       77.76       73.45      2.82 o 
  -5  -4  13       12.06       12.73       .61 o 
  -4  -4  13       20.55       20.81       .77 o 
  -3  -4  13       12.23       12.46       .61 o 
  -2  -4  13       13.78       14.60       .70 o 
  -1  -4  13       10.13       11.55       .60 o 
   0  -4  13       14.26       13.76       .75 o 
   1  -4  13       11.04        9.99       .60 o 
   2  -4  13       28.15       25.18       .98 o 
   3  -4  13      157.11      153.78      4.15 o 
   4  -4  13       11.29       10.43       .80 o 
   5  -4  13       16.80       15.51       .69 o 
  -7  -3  13       62.01       60.59      2.31 o 
  -6  -3  13        3.61        4.67       .42 o 
  -5  -3  13      105.45      114.38      2.97 o 
  -4  -3  13        4.00        3.56       .47 o 
  -3  -3  13       75.48       84.77      2.02 o 
  -2  -3  13        2.88        2.74       .48 o 
  -1  -3  13       29.70       28.31       .99 o 
   0  -3  13        9.31       10.26       .56 o 
   1  -3  13         .62         .40       .46 o 
   2  -3  13      142.16      154.88      4.15 o 
   3  -3  13        2.06        2.23       .51 o 
   4  -3  13       32.33       38.57      1.30 o 
   5  -3  13       44.76       43.06      2.57 o 
   6  -3  13         .98         .54       .39 o 
  -8  -2  13       35.92       34.50      1.68 o 
  -7  -2  13       37.00       40.28      2.26 o 
  -6  -2  13        1.34        1.24       .39 o 
  -5  -2  13       55.61       59.20      1.26 o 
  -4  -2  13       12.21       12.47       .58 o 
  -3  -2  13       30.80       27.09       .81 o 
  -2  -2  13       27.05       25.14       .99 o 
  -1  -2  13       78.83       82.96      2.57 o 
   0  -2  13      234.52      257.33      4.80 o 
   1  -2  13       77.17       87.78      1.79 o 
   2  -2  13        8.48        7.44       .43 o 
   3  -2  13       31.17       27.95       .87 o 
   4  -2  13       27.87       30.06      1.01 o 
   5  -2  13        7.00        7.54       .71 o 
   6  -2  13       62.58       56.63      3.61 o 
  -9  -1  13       32.13       22.22      1.27 o 
  -8  -1  13       38.09       35.59      2.65 o 
  -7  -1  13       38.94       42.51      1.36 o 
  -6  -1  13       26.41       19.23       .70 o 
  -5  -1  13       49.39       52.48      1.16 o 
  -4  -1  13        6.80        5.73       .49 o 
  -3  -1  13       22.51       25.53       .93 o 
  -2  -1  13      278.47      306.49      6.54 o 
  -1  -1  13      146.33      156.88      3.44 o 
   0  -1  13       22.96       25.72       .93 o 
   1  -1  13       60.99       59.91      1.91 o 
   2  -1  13      242.00      279.50      6.61 o 
   3  -1  13       10.62        5.89       .47 o 
   4  -1  13        1.43        1.55       .44 o 
   5  -1  13       30.93       30.17      1.23 o 
   6  -1  13       88.24       86.61      2.31 o 
   7  -1  13       15.70       14.55      1.65 o 
  -9   0  13         .05         .82       .47 o 
  -8   0  13       68.98       68.77      2.69 o 
  -7   0  13        5.17        6.30       .79 o 
  -6   0  13       26.68       25.51      1.55 o 
  -5   0  13       12.78       10.42      1.20 o 
  -4   0  13        1.34        1.59       .58 o 
  -3   0  13       52.41       44.97      1.21 o 
  -2   0  13       11.68       10.53       .44 o 
  -1   0  13         .71         .54       .31 o 
   0   0  13         .15         .35       .32 o 
   1   0  13       21.06       17.77      1.26 o 
   2   0  13       31.97       35.88      1.34 o 
   3   0  13        2.93        2.33       .42 o 
   4   0  13         .07        -.34       .75 o 
   5   0  13        2.19        1.31       .85 o 
   6   0  13       47.46       46.95      3.83 o 
   7   0  13       21.28       28.46      2.26 o 
  -9   1  13       31.45       29.22      1.70 o 
  -8   1  13       38.20       36.47      1.68 o 
  -7   1  13       39.12       40.45      1.49 o 
  -6   1  13       25.73       18.09       .76 o 
  -5   1  13       49.57       50.54      1.40 o 
  -4   1  13        6.67        5.67       .52 o 
  -3   1  13       22.35       25.02      1.06 o 
  -2   1  13      278.04      298.12     10.76 o 
  -1   1  13      146.56      152.90      6.63 o 
   0   1  13       23.27       24.59      1.19 o 
   1   1  13       59.72       57.41      1.74 o 
   2   1  13      242.63      275.33     10.19 o 
   3   1  13       10.31        5.84       .49 o 
   4   1  13        1.41         .70       .47 o 
   5   1  13       31.60       28.26      1.26 o 
   6   1  13       87.57       78.68      3.30 o 
   7   1  13       15.65       14.04      1.61 o 
  -8   2  13       36.15       32.81      1.03 o 
  -7   2  13       37.28       40.49      1.26 o 
  -6   2  13        1.34        1.58       .57 o 
  -5   2  13       55.34       58.50      1.73 o 
  -4   2  13       12.51       14.31       .86 o 
  -3   2  13       31.20       26.24      1.05 o 
  -2   2  13       26.90       24.06      1.02 o 
  -1   2  13       79.33       79.39      2.34 o 
   0   2  13      234.56      242.56      7.06 o 
   1   2  13       76.69       84.33      2.77 o 
   2   2  13        8.52        7.29       .99 o 
   3   2  13       31.50       29.99      1.11 o 
   4   2  13       28.14       31.48      1.11 o 
   5   2  13        7.04        7.18       .61 o 
   6   2  13       62.88       59.25      1.63 o 
  -8   3  13        4.82        3.45       .45 o 
  -7   3  13       61.59       58.42      1.68 o 
  -6   3  13        3.30        4.80       .46 o 
  -5   3  13      104.75      112.67      3.22 o 
  -4   3  13        4.01        3.53       .49 o 
  -3   3  13       75.63       83.14      2.36 o 
  -2   3  13        2.96        3.14       .50 o 
  -1   3  13       30.03       27.36      1.09 o 
   0   3  13        9.33        9.24       .66 o 
   1   3  13         .71         .67       .49 o 
   2   3  13      142.16      146.92      6.73 o 
   3   3  13        2.04        2.21       .52 o 
   4   3  13       32.10       38.59      2.83 o 
   5   3  13       43.94       43.58      3.52 o 
   6   3  13         .94         .80       .46 o 
  -6   4  13       77.53       73.91      1.99 o 
  -5   4  13       11.94       13.66       .70 o 
  -4   4  13       20.74       21.29       .87 o 
  -3   4  13       12.29       10.51       .68 o 
  -2   4  13       13.87       14.30       .77 o 
  -1   4  13       10.05       10.78       .66 o 
   0   4  13       14.32       13.49       .77 o 
   1   4  13       11.36        9.60       .63 o 
   2   4  13       28.26       24.97       .95 o 
   3   4  13      156.97      151.46      6.66 o 
   4   4  13       11.23       10.30       .65 o 
   5   4  13       16.75       14.86       .89 o 
  -4   5  13       21.81       21.15      1.21 o 
  -3   5  13        4.99        4.63       .42 o 
  -2   5  13       40.53       41.27      1.25 o 
  -1   5  13       18.75       19.89       .81 o 
   0   5  13        3.37        1.49       .69 o 
   1   5  13       12.62       10.92      1.61 o 
   2   5  13       27.34       25.76       .90 o 
  -5  -4  14       79.79       86.31      2.39 o 
  -4  -4  14       21.78       18.37       .67 o 
  -3  -4  14       75.32       81.78      1.89 o 
  -2  -4  14        6.30        6.76       .49 o 
  -1  -4  14       27.32       28.12       .86 o 
   0  -4  14       16.53       13.04       .72 o 
   1  -4  14        2.78        2.85       .44 o 
   2  -4  14       81.44       78.67      2.20 o 
   3  -4  14        3.15        2.72       .42 o 
  -6  -3  14       95.72      108.80      2.95 o 
  -5  -3  14       44.71       44.13      1.47 o 
  -4  -3  14       26.00       25.34       .98 o 
  -3  -3  14        2.09        2.89       .44 o 
  -2  -3  14       78.30       74.58      1.80 o 
  -1  -3  14        4.29        5.57       .48 o 
   0  -3  14       26.04       29.14       .95 o 
   1  -3  14        8.41       10.07      1.03 o 
   2  -3  14       22.19       25.53       .99 o 
   3  -3  14       17.05       18.90       .84 o 
   4  -3  14       68.10       72.47      2.02 o 
   5  -3  14       29.23       25.58      1.91 o 
  -7  -2  14       24.22       26.97      1.70 o 
  -6  -2  14       65.47       71.75      2.81 o 
  -5  -2  14       73.63       74.19      2.91 o 
  -4  -2  14       44.57       43.74      1.06 o 
  -3  -2  14       62.95       71.00      1.45 o 
  -2  -2  14       49.45       58.04      1.39 o 
  -1  -2  14      164.34      188.73      3.54 o 
   0  -2  14        8.93       10.32       .46 o 
   1  -2  14       80.84       85.34      1.71 o 
   2  -2  14        6.73        7.42       .49 o 
   3  -2  14        2.23        1.18       .43 o 
   4  -2  14       24.15       21.86      1.17 o 
   5  -2  14       19.42       18.32      1.58 o 
  -8  -1  14       16.96       11.86       .79 o 
  -7  -1  14       41.04       38.83      3.15 o 
  -6  -1  14        7.19        6.57       .49 o 
  -5  -1  14       47.61       43.45      1.29 o 
  -4  -1  14       11.83       12.47       .56 o 
  -3  -1  14       71.35       77.78      1.85 o 
  -2  -1  14       38.21       38.63      1.09 o 
  -1  -1  14       11.92       10.30       .59 o 
   0  -1  14       49.24       49.46      1.28 o 
   1  -1  14      213.83      218.48      4.64 o 
   2  -1  14      162.55      169.33      4.02 o 
   3  -1  14       26.31       23.69       .89 o 
   4  -1  14       19.54       23.18       .90 o 
   5  -1  14         .06        -.34       .34 o 
   6  -1  14        3.73        2.42       .75 o 
  -8   0  14       22.44       26.55      1.22 o 
  -7   0  14       20.00       15.70      1.11 o 
  -6   0  14       52.82       53.63      2.26 o 
  -5   0  14       47.19       40.51      1.71 o 
  -4   0  14       80.43       69.79      2.87 o 
  -3   0  14      137.79      131.69      4.95 o 
  -2   0  14       11.59        9.73       .95 o 
  -1   0  14      125.87      122.38      4.61 o 
   0   0  14       90.55       82.65      3.31 o 
   1   0  14       80.43       86.27      6.27 o 
   2   0  14      149.29      160.79     13.63 o 
   3   0  14       13.68       14.01      1.90 o 
   4   0  14         .89        1.91       .71 o 
   5   0  14       20.55       20.03      1.98 o 
   6   0  14         .44        -.37       .56 o 
  -8   1  14       17.11       15.24      1.07 o 
  -7   1  14       40.84       39.87      1.77 o 
  -6   1  14        7.32        7.45       .65 o 
  -5   1  14       48.23       45.02      1.35 o 
  -4   1  14       12.38       12.54       .66 o 
  -3   1  14       71.52       75.41      2.96 o 
  -2   1  14       37.59       35.05      1.25 o 
  -1   1  14       11.80        9.96       .70 o 
   0   1  14       49.31       45.71      1.50 o 
   1   1  14      214.62      207.44      5.28 o 
   2   1  14      162.16      162.78      4.98 o 
   3   1  14       26.60       21.92       .85 o 
   4   1  14       19.59       21.17      1.93 o 
   5   1  14         .05        -.49       .49 o 
   6   1  14        3.63        3.50       .66 o 
  -7   2  14       23.94       25.37       .87 o 
  -6   2  14       65.29       68.27      1.95 o 
  -5   2  14       74.40       77.77      2.07 o 
  -4   2  14       44.24       41.90      1.35 o 
  -3   2  14       62.34       70.82      2.01 o 
  -2   2  14       49.28       56.72      1.73 o 
  -1   2  14      164.52      177.05      6.63 o 
   0   2  14        9.12        8.62       .60 o 
   1   2  14       81.09       86.51      2.37 o 
   2   2  14        6.92        8.12       .55 o 
   3   2  14        2.05        1.12       .47 o 
   4   2  14       24.41       21.28      1.67 o 
   5   2  14       19.24       16.61       .66 o 
  -6   3  14       96.20      105.97      2.84 o 
  -5   3  14       44.57       45.40      1.33 o 
  -4   3  14       25.31       24.36       .92 o 
  -3   3  14        2.18        2.57       .47 o 
  -2   3  14       78.61       73.85      2.09 o 
  -1   3  14        4.30        5.13       .51 o 
   0   3  14       25.66       30.02      1.47 o 
   1   3  14        8.03        8.70      1.46 o 
   2   3  14       21.54       24.18      2.26 o 
   3   3  14       17.34       18.78      1.51 o 
   4   3  14       67.73       68.79      5.18 o 
   5   3  14       29.15       24.65       .85 o 
  -5   4  14       80.37       86.21      3.28 o 
  -4   4  14       21.27       16.90       .75 o 
  -3   4  14       74.52       80.34      2.21 o 
  -2   4  14        6.08        5.89       .46 o 
  -1   4  14       27.74       28.32       .97 o 
   0   4  14       16.66       13.45       .71 o 
   1   4  14        2.83        2.94       .44 o 
   2   4  14       81.38       76.35      3.80 o 
   3   4  14        3.31        2.42       .40 o 
  -3  -4  15         .44         .97       .33 o 
  -2  -4  15        6.39        5.57       .38 o 
  -1  -4  15         .06         .16       .35 o 
   0  -4  15        3.72        1.18       .36 o 
   1  -4  15        7.03        6.17       .46 o 
  -5  -3  15       53.79       52.64      2.31 o 
  -4  -3  15       32.93       32.88      1.05 o 
  -3  -3  15      105.55      109.74      2.67 o 
  -2  -3  15       40.06       40.17      1.09 o 
  -1  -3  15       42.80       40.91      1.10 o 
   0  -3  15       34.99       36.39      2.09 o 
   1  -3  15       15.54       13.67       .66 o 
   2  -3  15       58.38       69.38      1.93 o 
   3  -3  15       14.75       11.88       .79 o 
  -6  -2  15         .42        1.39       .56 o 
  -5  -2  15        7.45        9.92       .54 o 
  -4  -2  15      103.28      115.30      2.99 o 
  -3  -2  15      112.99      130.78      2.91 o 
  -2  -2  15       39.58       40.44      1.12 o 
  -1  -2  15       52.71       52.63      1.35 o 
   0  -2  15       54.85       63.25      1.53 o 
   1  -2  15      135.06      149.39      6.02 o 
   2  -2  15       50.10       61.51      3.02 o 
   3  -2  15        7.78        7.41       .99 o 
   4  -2  15       36.26       29.11      2.63 o 
  -6  -1  15        3.93        2.78       .46 o 
  -5  -1  15        8.81        8.01       .53 o 
  -4  -1  15        8.72        9.65       .57 o 
  -3  -1  15       12.69       11.51       .57 o 
  -2  -1  15         .54         .37       .37 o 
  -1  -1  15       72.41       74.49      1.72 o 
   0  -1  15       52.66       53.75      1.33 o 
   1  -1  15       46.57       49.47      1.14 o 
   2  -1  15       27.88       33.99      1.40 o 
   3  -1  15        6.32        7.80       .54 o 
   4  -1  15        1.40         .91       .49 o 
   5  -1  15       15.00       14.16      1.05 o 
  -7   0  15       25.85       28.07      1.23 o 
  -6   0  15       17.72       14.65      1.40 o 
  -5   0  15        1.81        1.31       .52 o 
  -4   0  15       20.93       25.99      2.02 o 
  -3   0  15        2.72        1.20       .73 o 
  -2   0  15        2.03        3.11       .77 o 
  -1   0  15        1.07        1.78       .82 o 
   0   0  15        4.44        3.88       .77 o 
   1   0  15        1.86        2.95       .78 o 
   2   0  15       30.87       28.50      1.78 o 
   3   0  15       23.83       24.69      2.17 o 
   4   0  15       10.01        8.78      1.03 o 
   5   0  15       35.07       28.35      1.28 o 
  -7   1  15        3.78        5.87       .62 o 
  -6   1  15        3.79        3.63       .61 o 
  -5   1  15        8.89        8.44       .64 o 
  -4   1  15        8.64        9.61       .56 o 
  -3   1  15       12.83       10.88       .56 o 
  -2   1  15         .47         .30       .54 o 
  -1   1  15       73.19       70.68      1.81 o 
   0   1  15       52.80       51.44      1.41 o 
   1   1  15       46.59       45.52      1.29 o 
   2   1  15       27.62       32.03      1.47 o 
   3   1  15        6.37        6.30       .56 o 
   4   1  15        1.40        1.32       .68 o 
   5   1  15       15.20       17.87      1.57 o 
  -6   2  15         .43        1.96       .44 o 
  -5   2  15        7.97       10.68       .60 o 
  -4   2  15      103.27      116.22      3.05 o 
  -3   2  15      113.61      125.39      3.40 o 
  -2   2  15       39.50       38.51      1.26 o 
  -1   2  15       52.73       49.67      2.05 o 
   0   2  15       54.73       59.67      3.04 o 
   1   2  15      134.85      143.64      6.22 o 
   2   2  15       49.71       58.52      2.99 o 
   3   2  15        8.02        7.26       .55 o 
   4   2  15       35.80       27.43      1.40 o 
  -5   3  15       54.08       52.74      1.47 o 
  -4   3  15       32.71       32.25      1.05 o 
  -3   3  15      106.20      109.90      2.89 o 
  -2   3  15       39.88       39.15      1.27 o 
  -1   3  15       42.86       41.70      1.29 o 
   0   3  15       35.00       36.02      1.14 o 
   1   3  15       15.80       14.99       .70 o 
   2   3  15       57.80       64.89      2.24 o 
   3   3  15       14.76       12.16       .77 o 
  -3   4  15         .47         .22       .34 o 
  -2   4  15        6.42        6.13       .46 o 
  -1   4  15         .04        -.07       .36 o 
   0   4  15        3.74        1.36       .35 o 
   1   4  15        7.00        6.21      1.08 o 
  -3  -3  16       14.68       10.18       .99 o 
  -2  -3  16       16.93       14.88       .57 o 
  -1  -3  16       26.44       26.95      1.24 o 
   0  -3  16        9.06        6.95       .47 o 
  -4  -2  16         .65        -.11       .49 o 
  -3  -2  16        7.89        6.25       .46 o 
  -2  -2  16      103.91      101.20      2.27 o 
  -1  -2  16       54.96       57.24      1.63 o 
   0  -2  16        6.78        8.54       .94 o 
   1  -2  16        3.26        2.94       .37 o 
   2  -2  16       13.42       12.42       .79 o 
  -5  -1  16        3.38        1.65       .35 o 
  -4  -1  16        7.94        4.70       .62 o 
  -3  -1  16       84.50       78.48      2.16 o 
  -2  -1  16        8.10        9.23       .72 o 
  -1  -1  16       59.00       56.84      1.63 o 
   0  -1  16        6.40        7.15       .57 o 
   1  -1  16       39.78       38.48      1.23 o 
  -6   0  16       28.49       29.80      2.51 o 
  -5   0  16         .64        1.12       .42 o 
  -4   0  16         .03        -.48       .48 o 
  -3   0  16         .64         .54       .76 o 
  -2   0  16        6.62        8.58      1.10 o 
  -1   0  16       57.52       71.80      2.82 o 
   0   0  16       29.02       30.88      2.09 o 
   1   0  16       38.26       39.05      1.74 o 
   2   0  16        5.73        6.51       .59 o 
   3   0  16        7.25        6.19       .85 o 
   4   0  16        1.79         .87       .35 o 
  -5   1  16        3.55        4.06       .59 o 
  -4   1  16        8.09        6.24       .75 o 
  -3   1  16       84.87       79.02      3.06 o 
  -2   1  16        8.44        7.95       .82 o 
  -1   1  16       58.86       54.06      2.33 o 
   0   1  16        6.48        8.19      1.03 o 
   1   1  16       39.64       41.09      1.87 o 
   2   1  16       13.54       14.38      1.72 o 
   3   1  16       61.57       50.46      3.01 o 
  -4   2  16         .65         .49       .33 o 
  -3   2  16        7.92        6.62       .89 o 
  -2   2  16      104.14       98.11      2.65 o 
  -1   2  16       54.76       55.70      1.59 o 
   0   2  16        6.68        8.06       .76 o 
   1   2  16        3.08        2.89       .40 o 
   2   2  16       13.40       11.20       .91 o 
  -2   3  16       16.55       14.04       .62 o 
  -1   3  16       25.91       25.38       .85 o 
   0   3  16        8.88        6.51      1.21 o 
  -3  -1  17         .97         .43       .70 o 
  -2  -1  17       45.94       39.95      1.91 o 
  -1  -1  17        3.69        2.57       .84 o 
   0  -1  17       18.72       16.71      1.55 o 
  -3   0  17        7.33        4.60       .46 o 
  -2   0  17       75.83       77.69      2.99 o 
  -1   0  17       99.00       93.23      3.45 o 
   0   0  17        1.62        2.18       .78 o 
   1   0  17         .88         .11       .41 o 
  -2   1  17       45.85       44.47      1.76 o 
   0   1  17       18.82       19.81      1.07 o 
   1   1  17        9.44       12.41      1.10 o 
                                                 
